# Supplementary material for: Applying the auxin-based degron system for the inducible, reversible and complete protein degradation in Komagataella phaffii
Source: iScience. 2022 Aug 6;25(9):104888. doi: 10.1016/j.isci.2022.104888 (PMC9420516; doi:10.1016/j.isci.2022.104888)
Supplement: Data S1. Vector files of all plasmids cloned in this study, related to STAR Methods [file mmc2.zip]

Archive with 19 entries (19 files):
- Plasmid maps/A179-Zeo-Wsc3start WSC1-WSC1.gbk.ape
- Plasmid maps/pAEA419_pPpZeo-Cas9-wsc3-WSC1.ape
- Plasmid maps/pAEA438_pHYG-AID-6HA.ape
- Plasmid maps/pAEA441_pPpHyg_Wsc1ttnew.ape
- Plasmid maps/pAEA451_pPpKC2_Wsc1-GSlink-AID-3HA.gb
- Plasmid maps/pAEA452_pPpHyg_GUT1tt.ape
- Plasmid maps/pAEA453_pPpKC2_GUT1-3HA.gb
- Plasmid maps/pAEA454_pPpT4_P_PGK1_OsTir1_opt-FLAG.ape
- Plasmid maps/pAEA461_pPpKC2_his4-PWsc3-Wsc3.gb
- Plasmid maps/pAEA465_pPpZeo-Cas9-wsc3_WSC1prom-WSC1.ape
- Plasmid maps/pLB219_pPpT4_P_TEF_OsTir1 F74G_opt-FLAG.ape
- Plasmid maps/pLL001_pPpT4_P_HTA_OsTir1_opt-FLAG.ape
- Plasmid maps/pLL002_pPpT4_P_TEF_OsTir1_opt-FLAG.gb
- Plasmid maps/pLL003_pPpKC2_GUT1-GSlink-AID-3HA.gb
- Plasmid maps/pLL005_pPpKC2_his4-TEF1-Rho1.gb
- Plasmid maps/pLL007_pPpKC2_ERG1-3HA.gb
- Plasmid maps/pLL009_pPpKC2_ERG1-AID-3HA.gb
- Plasmid maps/pLL011_pPpHyg_ERG1.ape
- Plasmid maps/pLL015_pUC_his4_PWSC1-Wsc1.gb
