# Supplementary material for: Applying the auxin-based degron system for the inducible, reversible and complete protein degradation in Komagataella phaffii
Source: iScience. 2022 Aug 6;25(9):104888. doi: 10.1016/j.isci.2022.104888 (PMC9420516; doi:10.1016/j.isci.2022.104888)
Supplement: Data S1. Vector files of all plasmids cloned in this study, related to STAR Methods [file mmc2.zip › Plasmid maps/pAEA419_pPpZeo-Cas9-wsc3-WSC1.ape]

LOCUS       pPpT4_Zeo_Wsc3st        9503 bp ds-DNA     circular     16-MAR-2022
COMMENT     
COMMENT     ApEinfo:methylated:1
FEATURES             Location/Qualifiers
     Misc._feature   7..132
                     /dnas_title="P_AOX1_Syn_dBamHI"
                     /vntifkey=21
                     /locus_tag="P_AOX1_Syn_dBamHI"
                     /label="P_AOX1_Syn_dBamHI"
                     /ApEinfo_label="P_AOX1_Syn_dBamHI"
                     /ApEinfo_fwdcolor="pink"
                     /ApEinfo_revcolor="pink"
                     /ApEinfo_graphicformat="arrow_data {{0 1 2 0 0 -1} {} 0}
                     width 5 offset 0"
     Restriction_sit 133..140
                     /note="Name: SwaI"
                     /note="Pattern: atttaaat"
                     /note="cut_0_on_positive_strand: 136^137"
                     /note="cut_0_on_negative_strand: 136^137"
                     /note="inhibited_by: 5': N6-methyladenosine"
                     /note="star_activity: yes"
                     /note="site_type: other"
                     /note="restriction site"
                     /locus_tag="SwaI"
                     /label="SwaI"
                     /ApEinfo_label="SwaI"
                     /ApEinfo_fwdcolor="pink"
                     /ApEinfo_revcolor="pink"
                     /ApEinfo_graphicformat="arrow_data {{0 1 2 0 0 -1} {} 0}
                     width 5 offset 0"
     misc_feature    468..1424
                     /locus_tag="Wsc1"
                     /label="Wsc1"
                     /ApEinfo_label="Wsc1"
                     /ApEinfo_fwdcolor="cyan"
                     /ApEinfo_revcolor="green"
                     /ApEinfo_graphicformat="arrow_data {{0 1 2 0 0 -1} {} 0}
                     width 5 offset 0"
     Terminator      complement(1733..1982)
                     /locus_tag="DAS1TT (TM2, 250 bp putative DAS1 terminator)"
                     /label="DAS1TT (TM2, 250 bp putative DAS1 terminator)"
                     /ApEinfo_label="DAS1TT (TM2, 250 bp putative DAS1
                     terminator)"
                     /ApEinfo_fwdcolor="pink"
                     /ApEinfo_revcolor="pink"
                     /ApEinfo_graphicformat="arrow_data {{0 1 2 0 0 -1} {} 0}
                     width 5 offset 0"
     Primer          1961..2020
                     /locus_tag="DAS1TT-hsCas9-Gibson"
                     /label="DAS1TT-hsCas9-Gibson"
                     /ApEinfo_label="DAS1TT-hsCas9-Gibson"
                     /ApEinfo_fwdcolor="pink"
                     /ApEinfo_revcolor="pink"
                     /ApEinfo_graphicformat="arrow_data {{0 1 2 0 0 -1} {} 0}
                     width 5 offset 0"
     Restriction_sit 1983..1988
                     /note="Name: XhoI"
                     /note="Pattern: ctcgag"
                     /note="cut_0_on_positive_strand: 391^392"
                     /note="cut_0_on_negative_strand: 395^396"
                     /note="inhibited_by: 5': N6-methyladenosine"
                     /note="site_type: other"
                     /note="restriction site"
                     /locus_tag="XhoI"
                     /label="XhoI"
                     /ApEinfo_label="XhoI"
                     /ApEinfo_fwdcolor="pink"
                     /ApEinfo_revcolor="pink"
                     /ApEinfo_graphicformat="arrow_data {{0 1 2 0 0 -1} {} 0}
                     width 5 offset 0"
     Stoppcodon      complement(1989..1991)
                     /locus_tag="TAA"
                     /label="TAA"
                     /ApEinfo_label="TAA"
                     /ApEinfo_fwdcolor="pink"
                     /ApEinfo_revcolor="pink"
                     /ApEinfo_graphicformat="arrow_data {{0 1 2 0 0 -1} {} 0}
                     width 5 offset 0"
     NLS             complement(1992..2012)
                     /locus_tag="SV40"
                     /label="SV40"
                     /ApEinfo_label="SV40"
                     /ApEinfo_fwdcolor="pink"
                     /ApEinfo_revcolor="pink"
                     /ApEinfo_graphicformat="arrow_data {{0 1 2 0 0 -1} {} 0}
                     width 5 offset 0"
     misc_feature    1104..1172
                     /locus_tag="TMD"
                     /label="TMD"
                     /ApEinfo_label="TMD"
                     /ApEinfo_fwdcolor="#0080ff"
                     /ApEinfo_revcolor="green"
                     /ApEinfo_graphicformat="arrow_data {{0 1 2 0 0 -1} {} 0}
                     width 5 offset 0"
     CDS             complement(2013..6116)
                     /locus_tag="Cas9 - Homo sapiens"
                     /label="Cas9 - Homo sapiens"
                     /ApEinfo_label="Cas9 - Homo sapiens"
                     /ApEinfo_fwdcolor="#e9d024"
                     /ApEinfo_revcolor="#e9d024"
                     /ApEinfo_graphicformat="arrow_data {{0 1 2 0 0 -1} {} 0}
                     width 5 offset 0"
     Primer          complement(6099..6154)
                     /locus_tag="HXT1-hsCas9-Gibson"
                     /label="HXT1-hsCas9-Gibson"
                     /ApEinfo_label="HXT1-hsCas9-Gibson"
                     /ApEinfo_fwdcolor="pink"
                     /ApEinfo_revcolor="pink"
                     /ApEinfo_graphicformat="arrow_data {{0 1 2 0 0 -1} {} 0}
                     width 5 offset 0"
     misc_feature    1378..1397
                     /locus_tag="sgRNA binding"
                     /label="sgRNA binding"
                     /ApEinfo_label="sgRNA binding"
                     /ApEinfo_fwdcolor="cyan"
                     /ApEinfo_revcolor="green"
                     /ApEinfo_graphicformat="arrow_data {{0 1 2 0 0 -1} {} 0}
                     width 5 offset 0"
     fig.            complement(6117..6123)
                     /locus_tag="Kozak sequence"
                     /label="Kozak sequence"
                     /ApEinfo_label="Kozak sequence"
                     /ApEinfo_fwdcolor="pink"
                     /ApEinfo_revcolor="pink"
                     /ApEinfo_graphicformat="arrow_data {{0 1 2 0 0 -1} {} 0}
                     width 5 offset 0"
     terminator      1725..1732
                     /vntifkey="43"
                     /locus_tag="Arg4\Terminator"
                     /label="Arg4\Terminator"
                     /ApEinfo_label="Arg4\Terminator"
                     /ApEinfo_fwdcolor="#9d1b1c"
                     /ApEinfo_revcolor="#9d1b1c"
                     /ApEinfo_graphicformat="arrow_data {{0 1 2 0 0 -1} {} 0}
                     width 5 offset 0"
     RE-site         complement(6124..6129)
                     /locus_tag="EcoRI site"
                     /label="EcoRI site"
                     /ApEinfo_label="EcoRI site"
                     /ApEinfo_fwdcolor="pink"
                     /ApEinfo_revcolor="pink"
                     /ApEinfo_graphicformat="arrow_data {{0 1 2 0 0 -1} {} 0}
                     width 5 offset 0"
     misc_feature    1370..1389
                     /locus_tag="sgRNAew"
                     /label="sgRNAew"
                     /ApEinfo_label="sgRNAew"
                     /ApEinfo_fwdcolor="#ff80ff"
                     /ApEinfo_revcolor="green"
                     /ApEinfo_graphicformat="arrow_data {{0 1 2 0 0 -1} {} 0}
                     width 5 offset 0"
     'Bidi-Promoter  6130..6679
                     /locus_tag="pHTX1"
                     /label="pHTX1"
                     /ApEinfo_label="pHTX1"
                     /ApEinfo_fwdcolor="#00ff80"
                     /ApEinfo_revcolor="pink"
                     /ApEinfo_graphicformat="arrow_data {{0 1 2 0 0 -1} {} 0}
                     width 5 offset 0"
     terminator      1445..1724
                     /vntifkey="43"
                     /locus_tag="Arg4\Terminator(1)"
                     /label="Arg4\Terminator(1)"
                     /ApEinfo_label="Arg4\Terminator"
                     /ApEinfo_fwdcolor="#9d1b1c"
                     /ApEinfo_revcolor="#9d1b1c"
                     /ApEinfo_graphicformat="arrow_data {{0 1 2 0 0 -1} {} 0}
                     width 5 offset 0"
     gBlock_         6652..6679
                     /locus_tag="RZ-GUT1-gRNA2-RZ"
                     /label="RZ-GUT1-gRNA2-RZ"
                     /ApEinfo_label="RZ-GUT1-gRNA2-RZ"
                     /ApEinfo_fwdcolor="#8000ff"
                     /ApEinfo_revcolor="pink"
                     /ApEinfo_graphicformat="arrow_data {{0 1 2 0 0 -1} {} 0}
                     width 5 offset 0"
     stgRNA          6743..6822
                     /locus_tag="stgRNA"
                     /label="stgRNA"
                     /ApEinfo_label="stgRNA"
                     /ApEinfo_fwdcolor="pink"
                     /ApEinfo_revcolor="pink"
                     /ApEinfo_graphicformat="arrow_data {{0 1 2 0 0 -1} {} 0}
                     width 5 offset 0"
     ribozyme        6823..6890
                     /locus_tag="HDV"
                     /label="HDV"
                     /ApEinfo_label="HDV"
                     /ApEinfo_fwdcolor="pink"
                     /ApEinfo_revcolor="pink"
                     /ApEinfo_graphicformat="arrow_data {{0 1 2 0 0 -1} {} 0}
                     width 5 offset 0"
     Terminator      6891..7150
                     /dnas_title="AOX1TT_Syn"
                     /vntifkey=43
                     /locus_tag="AOX1TT_Syn"
                     /label="AOX1TT_Syn"
                     /ApEinfo_label="AOX1TT_Syn"
                     /ApEinfo_fwdcolor="pink"
                     /ApEinfo_revcolor="pink"
                     /ApEinfo_graphicformat="arrow_data {{0 1 2 0 0 -1} {} 0}
                     width 5 offset 0"
     Promoter        7152..7709
                     /dnas_title="P_ILV5"
                     /vntifkey=29
                     /locus_tag="P_ILV5"
                     /label="P_ILV5"
                     /ApEinfo_label="P_ILV5"
                     /ApEinfo_fwdcolor="pink"
                     /ApEinfo_revcolor="pink"
                     /ApEinfo_graphicformat="arrow_data {{0 1 2 0 0 -1} {} 0}
                     width 5 offset 0"
     misc_feature    1425..1432
                     /locus_tag="NotI"
                     /label="NotI"
                     /ApEinfo_label="NotI"
                     /ApEinfo_fwdcolor="#ff0000"
                     /ApEinfo_revcolor="green"
                     /ApEinfo_graphicformat="arrow_data {{0 1 2 0 0 -1} {} 0}
                     width 5 offset 0"
     Promoter        7710..7773
                     /dnas_title="P_EM72_Syn"
                     /vntifkey=30
                     /locus_tag="P_EM72_Syn"
                     /label="P_EM72_Syn"
                     /ApEinfo_label="P_EM72_Syn"
                     /ApEinfo_fwdcolor="pink"
                     /ApEinfo_revcolor="pink"
                     /ApEinfo_graphicformat="arrow_data {{0 1 2 0 0 -1} {} 0}
                     width 5 offset 0"
     misc_feature    1433..1438
                     /locus_tag="NdeI"
                     /label="NdeI"
                     /ApEinfo_label="NdeI"
                     /ApEinfo_fwdcolor="#ff0000"
                     /ApEinfo_revcolor="green"
                     /ApEinfo_graphicformat="arrow_data {{0 1 2 0 0 -1} {} 0}
                     width 5 offset 0"
     CDS             7775..8149
                     /dnas_title="Zeocin_Syn"
                     /vntifkey=4
                     /locus_tag="Zeocin_Syn"
                     /label="Zeocin_Syn"
                     /ApEinfo_label="Zeocin_Syn"
                     /ApEinfo_fwdcolor="#e9d024"
                     /ApEinfo_revcolor="#e9d024"
                     /ApEinfo_graphicformat="arrow_data {{0 1 2 0 0 -1} {} 0}
                     width 5 offset 0"
     Terminator      8151..8626
                     /dnas_title="AODTT"
                     /vntifkey=43
                     /locus_tag="AODTT"
                     /label="AODTT"
                     /ApEinfo_label="AODTT"
                     /ApEinfo_fwdcolor="pink"
                     /ApEinfo_revcolor="pink"
                     /ApEinfo_graphicformat="arrow_data {{0 1 2 0 0 -1} {} 0}
                     width 5 offset 0"
     ARS             8627..8790
                     /locus_tag="PARS1"
                     /label="PARS1"
                     /ApEinfo_label="PARS1"
                     /ApEinfo_fwdcolor="pink"
                     /ApEinfo_revcolor="pink"
                     /ApEinfo_graphicformat="arrow_data {{0 1 2 0 0 -1} {} 0}
                     width 5 offset 0"
     Replication_ori 8811..9483
                     /dnas_title="pUC ORI"
                     /vntifkey=33
                     /locus_tag="pUC ORI"
                     /label="pUC ORI"
                     /ApEinfo_label="pUC ORI"
                     /ApEinfo_fwdcolor="pink"
                     /ApEinfo_revcolor="pink"
                     /ApEinfo_graphicformat="arrow_data {{0 1 2 0 0 -1} {} 0}
                     width 5 offset 0"
     gBlock_         6743..6911
                     /locus_tag="RZ-GUT1-gRNA2-RZ(1)"
                     /label="RZ-GUT1-gRNA2-RZ(1)"
                     /ApEinfo_label="RZ-GUT1-gRNA2-RZ"
                     /ApEinfo_fwdcolor="#8000ff"
                     /ApEinfo_revcolor="pink"
                     /ApEinfo_graphicformat="arrow_data {{0 1 2 0 0 -1} {} 0}
                     width 5 offset 0"
     ribozyme        6686..6722
                     /locus_tag="HH Ribozyme"
                     /label="HH Ribozyme"
                     /ApEinfo_label="HH Ribozyme"
                     /ApEinfo_fwdcolor="pink"
                     /ApEinfo_revcolor="pink"
                     /ApEinfo_graphicformat="arrow_data {{0 1 2 0 0 -1} {} 0}
                     width 5 offset 0"
     gBlock_         6686..6722
                     /locus_tag="RZ-GUT1-gRNA2-RZ(2)"
                     /label="RZ-GUT1-gRNA2-RZ(2)"
                     /ApEinfo_label="RZ-GUT1-gRNA2-RZ"
                     /ApEinfo_fwdcolor="#8000ff"
                     /ApEinfo_revcolor="pink"
                     /ApEinfo_graphicformat="arrow_data {{0 1 2 0 0 -1} {} 0}
                     width 5 offset 0"
     misc_feature    6723..6742
                     /locus_tag="Wsc3start"
                     /label="Wsc3start"
                     /ApEinfo_label="Wsc3start"
                     /ApEinfo_fwdcolor="cyan"
                     /ApEinfo_revcolor="green"
                     /ApEinfo_graphicformat="arrow_data {{0 1 2 0 0 -1} {} 0}
                     width 5 offset 0"
     misc_feature    complement(6680..6685)
                     /locus_tag="Wsc3start(1)"
                     /label="Wsc3start(1)"
                     /ApEinfo_label="Wsc3start"
                     /ApEinfo_fwdcolor="cyan"
                     /ApEinfo_revcolor="green"
                     /ApEinfo_graphicformat="arrow_data {{0 1 2 0 0 -1} {} 0}
                     width 5 offset 0"
ORIGIN
        1 AGATCCAATT CCCGCTTTGA CTGCCTGAAA TCTCCATCGC CTACAATGAT GACATTTGGA
       61 TTTGGTTGAC TCATGTTGGT ATTGTGAAAT AGACGCAGAT CGGGAACACT GAAAAATACA
      121 CAGTTATTAT TCATTTAAAT ATATAGTAAC ATCTCAACCC AACCAGCCAC CTGAAAGTGC
      181 GCGCCTGTGC AGAGCCTAGA CTTTTTTGGT CATTCTATGT CCCTCCTTCC AGATCTTACA
      241 CGTCCCCGTA CAATTATTGG GAGCGCAAGG GTAGGAAATT TCTGTTTCCA CCAGGTTTTC
      301 TCTTTGCATC AAACACCAAA AAAACAGTTG AAAATCCTAC CCCTAACTTA ATCTCCAGCA
      361 CTTCAGCATT CAGCTCTAGC TCAAAGTACT TAATTTGTGA CTATTGACGA AACTATAGTA
      421 TCCCCCTATA ATATCCCTTC ATTTAATATC CCCAGAGTCA GGAAGTCATG TTGAGATTAC
      481 GAATATTAGC CCTGGCTGCA ATTTTTATGA CGGTCGAGGC GTACAAGCTT CAAGGATGTT
      541 TTGAAGATTT ACCCTCATCA TTTAGCTTTG CTAACGAATA CGTATATCAA AGTTCAGGTG
      601 AATGTGCAAA GACTTGTGCC AACTACGATT TTTTTGCTTT AACTGAGGGT AACAAATGCT
      661 ATTGTGGGTC TTCTGCCTCT TCATTAGCGG ATGAAGATAC CTCCGATGAG TGTACCGTTC
      721 CTTGCGTCGG ATATCCGCAG GAAATCTGTG GTGGTGATGA TGACGCGTAC ACTGTGTATT
      781 CTATGAGCGA TAGCTTCGTG CTGGGAAGCA GTGGCAGTTC GGGCTCTTCA TCCTCATCTT
      841 CGTCTCGAAC CAGTTCGCAA TCGACCTCCA GTAGTTCAAG AACAAGCTCT TCAACTTCAT
      901 CTACCACAGA TACCACATCA AGCTCGAGCG TGGCAACAAC GTCAGCTGCT TCGAACTCAG
      961 ACGAATCAAC GTCAGTTCAA ATGTATACCT CGGTGGTAAC ACATTCAGGC TCGGATCCTG
     1021 TTACTTCTGT AGTGTATGTC ACTTCAGTTT CTACGCCAAG TGCAGAATCC AGCGGAAATA
     1081 GCGGTGGAGG ATCCAACAGA GGAGCATTAA TTGGAGGTGC TGTAGGCGGT GTTGTTGGTG
     1141 CCCTGATCAT ATTTTCCCTG GCTTTCTTCT TCACGTGGCG TCGTATACAC AACAACAAAT
     1201 CAGACTTATC GTCCTCTTCC ACTATTGATG CCATTTACGA CGAAGCAAAG AAACGAAATC
     1261 CGAAGTTGGC CACTAACCCT TTTGAGGACC CAAACCAAGA GTATACAGAT CATCAAATGA
     1321 ACCCCGTGGC CTTAGGAAGG CGGAGGCTGT CAGAAGGTTC TCTAGCAGAT GAAGCAGATT
     1381 ACTCCAGGAA GGTGTTACGG GTAGCAAATC CTGATGATGC TTAAGCGGCC GCCATATGct
     1441 gcagtatact gagtttgtta atgatacaat aaactgttat agtacataca attgaaactc
     1501 tcttatctat actgggggac cttctcgcag aatggtataa atatctacta actgactgtc
     1561 gtacggccta ggggtctctt cttcgattat ttgcaggtcg gaacatcctt cgtctgatgc
     1621 ggatctcctg agacaaagtt cacgggtatc tagtattcta tcagcataaa tggaggacct
     1681 ttctaaacta aactttgaat cgtctccagc agcatcctcg cattATTTAA ATGACCCTTG
     1741 TGACTGACAC TTTGGGAGTC CCTATTCTAC TTAGTCTCAT ATCGCATGAA ACTTTTGATA
     1801 AATTATTTTC TGATAGGAAT TTTTCATCAG ATATTATCAT CGCGGCTTAC GTAATAACAA
     1861 AAAAAATTGA TGGAGTCTAT ACTAGGCTAA CATAAACTAA GTTATTAATT AAACAAAACA
     1921 AAACGTACTA GCATTACTGT CATATATAAG GGCTCCTAAC TAAAACTGTA AAGACTTCCC
     1981 GTCTCGAGTT AAACTTTTCT TTTCTTCTTT GGGTCTCCAC CGAGCTGAGA GAGGTCGATT
     2041 CTTGTTTCAT AGAGCCCCGT AATTGACTGA TGAATCAGTG TGGCGTCCAG GACCTCCTTT
     2101 GTAGAGGTGT ACCGCTTTCT GTCTATGGTG GTGTCGAAGT ACTTGAAGGC TGCAGGCGCG
     2161 CCCAAGTTGG TCAGAGTAAA CAAGTGGATA ATGTTTTCTG CCTGCTCCCT GATGGGCTTA
     2221 TCCCTGTGCT TATTGTAAGC AGAAAGCACC TTATCGAGGT TAGCGTCGGC GAGGATCACT
     2281 CTTTTGGAGA ATTCGCTTAT TTGCTCGATG ATCTCATCAA GGTAGTGTTT GTGTTGTTCC
     2341 ACGAACAGCT GCTTCTGCTC ATTATCTTCG GGAGACCCTT TGAGCTTTTC ATAGTGGCTG
     2401 GCCAGATACA AGAAATTAAC GTATTTAGAG GGCAGTGCCA GCTCGTTACC TTTCTGCAGC
     2461 TCGCCCGCAC TAGCGAGCAT TCGTTTCCGG CCGTTTTCAA GCTCAAAGAG AGAGTACTTG
     2521 GGAAGCTTAA TGATGAGGTC TTTTTTGACC TCTTTATATC CTTTCGCCTC GAGAAAGTCG
     2581 ATGGGGTTTT TTTCGAAGCT TGATCGCTCC ATGATTGTGA TGCCCAGCAG TTCCTTGACG
     2641 CTTTTGAGTT TTTTAGACTT CCCTTTCTCC ACTTTGGCCA CAACCAGTAC ACTGTAAGCG
     2701 ACTGTAGGAG AATCGAATCC GCCGTATTTC TTGGGGTCCC AATCTTTTTT GCGTGCGATC
     2761 AGCTTGTCGC TGTTCCTTTT CGGGAGGATA CTTTCCTTGG AGAAGCCTCC GGTCTGTACT
     2821 TCGGTCTTTT TAACGATGTT CACCTGCGGC ATGGACAGGA CCTTCCGGAC TGTCGCGAAA
     2881 TCCCTACCCT TGTCCCACAC GATTTCTCCT GTTTCTCCGT TTGTTTCGAT AAGTGGTCGC
     2941 TTCCGAATCT CTCCATTGGC CAGTGTAATC TCGGTCTTGA AAAAATTCAT AATATTGCTG
     3001 TAAAAGAAGT ACTTAGCGGT GGCCTTGCCT ATTTCCTGCT CAGACTTTGC GATCATTTTC
     3061 CTAACATCGT ACACTTTATA GTCTCCGTAA ACAAATTCAG ATTCAAGCTT GGGATATTTT
     3121 TTGATAAGTG CAGTGCCTAC CACTGCATTC AGGTAGGCAT CATGCGCATG GTGGTAATTG
     3181 TTGATCTCTC TCACCTTATA AAACTGAAAG TCCTTTCTGA AATCTGAGAC CAGCTTAGAC
     3241 TTCAGAGTAA TAACTTTCAC CTCTCGAATC AGTTTGTCAT TTTCATCGTA CTTGGTGTTC
     3301 ATGCGTGAAT CGAGAATTTG GGCCACGTGC TTGGTGATCT GGCGTGTCTC AACAAGCTGC
     3361 CTTTTGATGA AGCCGGCTTT ATCCAACTCA GACAGGCCAC CTCGTTCAGC CTTAGTCAGA
     3421 TTATCGAACT TCCGTTGTGT GATCAGTTTG GCGTTCAGCA GCTGCCGCCA ATAATTTTTC
     3481 ATTTTCTTGA CAACTTCTTC TGAGGGGACG TTATCACTCT TCCCTCTATT TTTATCGGAT
     3541 CTTGTCAACA CTTTATTATC AATAGAATCA TCTTTGAGAA AAGACTGGGG CACGATATGA
     3601 TCCACGTCGT AGTCGGAGAG CCGATTGATG TCCAGTTCCT GATCCACGTA CATGTCCCTG
     3661 CCGTTCTGCA GGTAGTACAG GTAGAGCTTC TCATTCTGAA GCTGGGTGTT TTCAACTGGG
     3721 TGTTCCTTAA GGATTTGGGA CCCCAGTTCT TTTATACCCT CTTCAATCCT CTTCATCCTT
     3781 TCCCTACTGT TCTTCTGTCC CTTCTGGGTA GTTTGGTTCT CTCGGGCCAT CTCGATAACG
     3841 ATATTCTCGG GCTTATGCCT TCCCATTACT TTGACGAGTT CATCCACGAC CTTAACGGTC
     3901 TGCAGTATTC CCTTTTTGAT AGCTGGGCTA CCTGCAAGAT TAGCGATGTG CTCGTGAAGA
     3961 CTGTCCCCCT GGCCAGAAAC TTGTGCTTTC TGGATGTCCT CCTTAAAGGT GAGAGAGTCA
     4021 TCATGGATCA ACTGCATGAA GTTCCGGTTG GCAAATCCAT CGGACTTAAG AAAATCCAGG
     4081 ATTGTCTTTC CACTCTGCTT GTCTCGGATC CCATTGATCA GTTTTCTTGA CAGCCGCCCC
     4141 CATCCTGTAT ATCGGCGCCT CTTGAGCTGT TTCATGACTT TGTCGTCGAA GAGATGAGCG
     4201 TAAGTTTTCA AGCGTTCTTC AATCATCTCC CTATCTTCAA ACAACGTAAG GGTGAGGACA
     4261 ATGTCCTCAA GAATGTCCTC GTTCTCCTCA TTGTCCAGGA AGTCCTTGTC TTTAATGATT
     4321 TTCAGGAGAT CGTGATACGT TCCCAGGGAT GCGTTGAAGC GATCCTCCAC TCCGCTGATT
     4381 TCAACAGAGT CGAAACATTC AATCTTTTTG AAATAGTCTT CTTTGAGCTG TTTCACGGTA
     4441 ACTTTCCGGT TCGTCTTGAA GAGGAGGTCC ACGATAGCTT TCTTCTGCTC TCCAGACAGG
     4501 AATGCTGGCT TTCTCATCCC TTCTGTGACG TATTTGACCT TGGTGAGCTC GTTATAAACT
     4561 GTGAAGTACT CGTACAGCAG AGAGTGTTTA GGAAGCACCT TTTCGTTAGG CAGATTTTTA
     4621 TCAAAGTTAG TCATCCTTTC GATGAAGGAC TGGGCAGAGG CCCCCTTATC CACGACTTCC
     4681 TCGAAGTTCC AGGGAGTGAT GGTCTCTTCT GATTTGCGAG TCATCCACGC GAATCTGGAA
     4741 TTTCCCCGGG CGAGGGGGCC TACATAGTAG GGTATCCGAA ATGTGAGGAT TTTCTCAATC
     4801 TTTTCCCTGT TATCTTTCAA AAAGGGGTAG AAATCCTCTT GCCGCCTGAG GATAGCGTGC
     4861 AGTTCGCCCA GGTGAATCTG GTGGGGGATG CTTCCATTGT CGAAAGTGCG CTGTTTGCGC
     4921 AACAGATCTT CTCTGTTAAG CTTTACCAGC AGCTCCTCGG TGCCGTCCAT TTTTTCCAAG
     4981 ATGGGCTTAA TAAATTTGTA AAATTCCTCC TGGCTTGCTC CGCCGTCAAT GTATCCGGCG
     5041 TAGCCATTTT TAGACTGATC GAAGAAAATT TCCTTGTACT TCTCAGGCAG TTGCTGTCTG
     5101 ACAAGGGCCT TCAGCAAAGT CAAGTCTTGG TGGTGCTCAT CATAGCGCTT GATCATACTA
     5161 GCGCTCAGCG GAGCTTTGGT GATCTCCGTG TTCACTCGCA GAATATCACT CAGCAGAATG
     5221 GCGTCTGACA GGTTCTTTGC CGCCAAAAAA AGGTCTGCGT ACTGGTCGCC GATCTGGGCC
     5281 AGCAGATTGT CGAGATCATC ATCGTAGGTG TCTTTGCTCA GTTGAAGCTT GGCATCTTCG
     5341 GCCAGGTCGA AGTTAGATTT AAAGTTGGGG GTCAGCCCGA GTGACAGGGC GATAAGATTA
     5401 CCAAACAGGC CGTTCTTCTT CTCCCCAGGG AGCTGTGCGA TGAGGTTTTC GAGCCGCCGG
     5461 GATTTGGACA GCCTAGCGCT CAGGATTGCT TTGGCGTCAA CTCCGGATGC GTTGATCGGG
     5521 TTCTCTTCGA AAAGCTGATT GTAAGTCTGA ACCAGTTGGA TAAAGAGTTT GTCGACATCG
     5581 CTGTTGTCTG GGTTCAGGTC CCCCTCGATG AGGAAGTGTC CCCGAAATTT GATCATATGC
     5641 GCCAGCGCGA GATAGATCAA CCGCAAGTCA GCCTTATCAG TACTGTCTAC AAGCTTCTTC
     5701 CTCAGATGAT ATATGGTTGG GTACTTTTCA TGGTACGCCA CCTCGTCCAC GATATTGCCA
     5761 AAGATTGGGT GGCGCTCGTG CTTTTTATCC TCCTCCACCA AAAAGGACTC CTCCAGCCTA
     5821 TGGAAGAAAG AGTCATCCAC CTTAGCCATC TCATTACTAA AGATCTCCTG CAGGTAGCAG
     5881 ATCCGATTCT TTCTGCGGGT ATATCTGCGC CGTGCTGTTC TTTTGAGCCG CGTGGCTTCG
     5941 GCCGTCTCCC CGGAGTCGAA CAGGAGGGCG CCAATGAGGT TCTTCTTTAT GCTGTGGCGA
     6001 TCGGTATTGC CCAGAACTTT GAATTTTTTG CTCGGCACCT TGTACTCGTC CGTAATGACG
     6061 GCCCAGCCGA CGCTGTTTGT GCCGATATCG AGCCCAATGG AGTACTTCTT GTCCATCGTT
     6121 TCGGAATTCT GTTGTAGTTT TAATATAGTT TGAGTATGAG ATGGAACTCA GAACGAAGGA
     6181 ATTATCACCA GTTTATATAT TCTGAGGAAA GGGTGTGTCC TAAATTGGAC AGTCACGATG
     6241 GCAATAAACG CTCAGCCAAT CAGAATGCAG GAGCCATAAA TTGTTGTATT ATTGCTGCAA
     6301 GATTTATGTG GGTTCACATT CCACTGAATG GTTTTCACTG TAGAATTGGT GTCCTAGTTG
     6361 TTATGTTTCG AGATGTTTTC AAGAAAAACT AAAATGCACA AACTGACCAA TAATGTGCCG
     6421 TCGCGCTTGG TACAAACGTC AGGATTGCCA CCACTTTTTT CGCACTCTGG TACAAAAGTT
     6481 CGCACTTCCC ACTCGTATGT AACGAAAAAC AGAGCAGTCT ATCCAGAACG AGACAAATTA
     6541 GCGCGTACTG TCCCATTCCA TAAGGTATCA TAGGAAACGA GAGTCCTCCC CCCATCACGT
     6601 ATATATAAAC ACACTGATAT CCCACATCCG CTTGTCACCA AACTAATACA TCCAGTTCAA
     6661 GTTACCTAAA CAAATCAAAA CCAATCTGAT GAGTCCGTGA GGACGAAACG AGTAAGCTCG
     6721 TCATTGGTGA GTAGGGTGTT TGGTTTTAGA GCTAGAAATA GCAAGTTAAA ATAAGGCTAG
     6781 TCCGTTATCA ACTTGAAAAA GTGGCACCGA GTCGGTGCTT TTGGCCGGCA TGGTCCCAGC
     6841 CTCCTCGCTG GCGCCGGCTG GGCAACATGC TTCGGCATGG CGAATGGGAC TCAAGAGGAT
     6901 GTCAGAATGC CATTTGCCTG AGAGATGCAG GCTTCATTTT TGATACTTTT TTATTTGTAA
     6961 CCTATATAGT ATAGGATTTT TTTTGTCATT TTGTTTCTTC TCGTACGAGC TTGCTCCTGA
     7021 TCAGCCTATC TCGCAGCAGA TGAATATCTT GTGGTAGGGG TTTGGGAAAA TCATTCGAGT
     7081 TTGATGTTTT TCTTGGTATT TCCCACTCCT CTTCAGAGTA CAGAAGATTA AGTGAGACCT
     7141 TCGTTTGTGC GGATCCTTCA GTAATGTCTT GTTTCTTTTG TTGCAGTGGT GAGCCATTTT
     7201 GACTTCGTGA AAGTTTCTTT AGAATAGTTG TTTCCAGAGG CCAAACATTC CACCCGTAGT
     7261 AAAGTGCAAG CGTAGGAAGA CCAAGACTGG CATAAATCAG GTATAAGTGT CGAGCACTGG
     7321 CAGGTGATCT TCTGAAAGTT TCTACTAGCA GATAAGATCC AGTAGTCATG CATATGGCAA
     7381 CAATGTACCG TGTGGATCTA AGAACGCGTC CTACTAACCT TCGCATTCGT TGGTCCAGTT
     7441 TGTTGTTATC GATCAACGTG ACAAGGTTGT CGATTCCGCG TAAGCATGCA TACCCAAGGA
     7501 CGCCTGTTGC AATTCCAAGT GAGCCAGTTC CAACAATCTT TGTAATATTA GAGCACTTCA
     7561 TTGTGTTGCG CTTGAAAGTA AAATGCGAAC AAATTAAGAG ATAATCTCGA AACCGCGACT
     7621 TCAAACGCCA ATATGATGTG CGGCACACAA TAAGCGTTCA TATCCGCTGG GTGACTTTCT
     7681 CGCTTTAAAA AATTATCCGA AAAAATTTTC TAGAGTGTTG TTACTTTATA CTTCCGGCTC
     7741 GTATAATACG ACAAGGTGTA AGGAGGACTA AACCATGGCT AAACTCACCT CTGCTGTTCC
     7801 AGTCCTGACT GCTCGTGATG TTGCTGGTGC TGTTGAGTTC TGGACTGATA GACTCGGTTT
     7861 CTCCCGTGAC TTCGTAGAGG ACGACTTTGC CGGTGTTGTA CGTGACGACG TTACCCTGTT
     7921 CATCTCCGCA GTTCAGGACC AGGTTGTGCC AGACAACACT CTGGCATGGG TATGGGTTCG
     7981 TGGTCTGGAC GAACTGTACG CTGAGTGGTC TGAGGTCGTG TCTACCAACT TCCGTGATGC
     8041 ATCTGGTCCA GCTATGACCG AGATCGGTGA ACAGCCCTGG GGTCGTGAGT TTGCACTGCG
     8101 TGATCCAGCT GGTAACTGCG TGCATTTCGT CGCAGAAGAG CAGGACTAAC AATTGACACC
     8161 TTACGATTAT TTAGAGAGTA TTTATTAGTT TTATTGTATG TATACGGATG TTTTATTATC
     8221 TATTTATGCC CTTATATTCT GTAACTATCC AAAAGTCCTA TCTTATCAAG CCAGCAATCT
     8281 ATGTCCGCGA ACGTCAACTA AAAATAAGCT TTTTATGCTC TTCTCTCTTT TTTTCCCTTC
     8341 GGTATAATTA TACCTTGCAT CCACAGATTC TCCTGCCAAA TTTTGCATAA TCCTTTACAA
     8401 CATGGCTATA TGGGAGCACT TAGCGCCCTC CAAAACCCAT ATTGCCTACG CATGTATAGG
     8461 TGTTTTTTCC ACAATATTTT CTCTGTGCTC TCTTTTTATT AAAGAGAAGC TCTATATCGG
     8521 AGAAGCTTCT GTGGCCGTTA TATTCGGCCT TATCGTGGGA CCACATTGCC TGAATTGGTT
     8581 TGCCCCGGAA GATTGGGGAA ACTTGGATCT GATTACCTTA GCTGCATCGA GATAAGCTGG
     8641 GGGAACATTC GCGAAAATGA AACAAGTCGG CTGTTATAGT ATATTTATTA TAATATTGAA
     8701 AGATCTCAAA AGACTACTTA TTTTTGAATG AACCAAGTAT GAAATCAACC TATTTGGGGT
     8761 TGACCAAAAT AAGTAAATAT TAATTGTCGA GGTACCACTG AGCGTCAGAC CCCGTAGAAA
     8821 AGATCAAAGG ATCTTCTTGA GATCCTTTTT TTCTGCGCGT AATCTGCTGC TTGCAAACAA
     8881 AAAAACCACC GCTACCAGCG GTGGTTTGTT TGTCGGATCA AGAGCTACCA ACTCTTTTTC
     8941 CGAAGGTAAC TGGCTTCAGC AGAGCGCAGA TACCAAATAC TGTTCTTCTA GTGTAGCCGT
     9001 AGTTAGGCCA CCACTTCAAG AACTCTGTAG CACCGCCTAC ATACCTCGCT CTGCTAATCC
     9061 TGTTACCAGT GGCTGCTGCC AGTGGCGATA AGTCGTGTCT TACCGGGTTG GACTCAAGAC
     9121 GATAGTTACC GGATAAGGCG CAGCGGTCGG GCTGAACGGG GGGTTCGTGC ACACAGCCCA
     9181 GCTTGGAGCG AACGACCTAC ACCGAACTGA GATACCTACA GCGTGAGCTA TGAGAAAGCG
     9241 CCACGCTTCC CGAAGGGAGA AAGGCGGACA GGTATCCGGT AAGCGGCAGG GTCGGAACAG
     9301 GAGAGCGCAC GAGGGAGCTT CCAGGGGGAA ACGCCTGGTA TCTTTATAGT CCTGTCGGGT
     9361 TTCGCCACCT CTGACTTGAG CGTCGATTTT TGTGATGCTC GTCAGGGGGG CGGAGCCTAT
     9421 GGAAAAACGC CAGCAACGCG GCCTTTTTAC GGTTCCTGGC CTTTTGCTGG CCTTTTGCTC
     9481 ACATGTTCTT TCCTGCGGTA CCC   
//
