# Supplementary material for: Applying the auxin-based degron system for the inducible, reversible and complete protein degradation in Komagataella phaffii
Source: iScience. 2022 Aug 6;25(9):104888. doi: 10.1016/j.isci.2022.104888 (PMC9420516; doi:10.1016/j.isci.2022.104888)
Supplement: Data S1. Vector files of all plasmids cloned in this study, related to STAR Methods [file mmc2.zip › Plasmid maps/pAEA453_pPpKC2_GUT1-3HA.gb]

LOCUS       pPpKC2_GUT1_3HA         9032 bp ds-DNA     circular     28-OCT-2020
SOURCE      
  ORGANISM  
COMMENT     VNTNAME|pPpKC2|
COMMENT     VNTAUTHORNAME|Mudassar Ahmad|
COMMENT     VNTAUTHOREML|mudassar.ahmad@student.tugraz.at|
COMMENT     VNTEXTCHREPL|Bacteria
COMMENT     ApEinfo:methylated:1
FEATURES             Location/Qualifiers
     terminator      3230..3564
                     /vntifkey="43"
                     /locus_tag="Aox1\Terminator"
                     /label="Aox1\Terminator"
                     /ApEinfo_label="Aox1\Terminator"
                     /ApEinfo_fwdcolor="#9d1b1c"
                     /ApEinfo_revcolor="#9d1b1c"
                     /ApEinfo_graphicformat="arrow_data {{0 1 2 0 0 -1} {} 0}
                     width 5 offset 0"
     misc_feature    4499..6361
                     /locus_tag="Gut1 Glycerol kinase, chromosome 4"
                     /label="Gut1 Glycerol kinase, chromosome 4"
                     /ApEinfo_label="Gut1 Glycerol kinase, chromosome 4"
                     /ApEinfo_fwdcolor="cyan"
                     /ApEinfo_revcolor="green"
                     /ApEinfo_graphicformat="arrow_data {{0 1 2 0 0 -1} {} 0}
                     width 5 offset 0"
     misc_feature    7142..7145
                     /locus_tag="rc DLD2"
                     /label="rc DLD2"
                     /ApEinfo_label="rc DLD2"
                     /ApEinfo_fwdcolor="#ffff80"
                     /ApEinfo_revcolor="green"
                     /ApEinfo_graphicformat="arrow_data {{0 1 2 0 0 -1} {} 0}
                     width 5 offset 0"
     misc_feature    3779..4072
                     /locus_tag="hypothetical protein, not conserved"
                     /label="hypothetical protein, not conserved"
                     /ApEinfo_label="hypothetical protein, not conserved"
                     /ApEinfo_fwdcolor="#ffff80"
                     /ApEinfo_revcolor="green"
                     /ApEinfo_graphicformat="arrow_data {{0 1 2 0 0 -1} {} 0}
                     width 5 offset 0"
     misc_feature    3565..3574
                     /locus_tag="Tsc11"
                     /label="Tsc11"
                     /ApEinfo_label="Tsc11"
                     /ApEinfo_fwdcolor="cyan"
                     /ApEinfo_revcolor="green"
                     /ApEinfo_graphicformat="arrow_data {{0 1 2 0 0 -1} {} 0}
                     width 5 offset 0"
     CDS             1958..3226
                     /vntifkey="4"
                     /locus_tag="FLP\Recombinase"
                     /label="FLP\Recombinase"
                     /ApEinfo_label="FLP\Recombinase"
                     /ApEinfo_fwdcolor="#e9d024"
                     /ApEinfo_revcolor="#e9d024"
                     /ApEinfo_graphicformat="arrow_data {{0 1 2 0 0 -1} {} 0}
                     width 5 offset 0"
     splicing_signal 1..34
                     /vntifkey="38"
                     /locus_tag="FRT"
                     /label="FRT"
                     /ApEinfo_label="FRT"
                     /ApEinfo_fwdcolor="pink"
                     /ApEinfo_revcolor="pink"
                     /ApEinfo_graphicformat="arrow_data {{0 1 2 0 0 -1} {} 0}
                     width 5 offset 0"
     misc_feature    6467..6469
                     /locus_tag="3xFLAG"
                     /label="3xFLAG"
                     /ApEinfo_label="3xFLAG"
                     /ApEinfo_fwdcolor="#8080ff"
                     /ApEinfo_revcolor="green"
                     /ApEinfo_graphicformat="arrow_data {{0 1 2 0 0 -1} {} 0}
                     width 5 offset 0"
     splicing_signal 984..1017
                     /vntifkey="38"
                     /locus_tag="FRT(1)"
                     /label="FRT(1)"
                     /ApEinfo_label="FRT"
                     /ApEinfo_fwdcolor="pink"
                     /ApEinfo_revcolor="pink"
                     /ApEinfo_graphicformat="arrow_data {{0 1 2 0 0 -1} {} 0}
                     width 5 offset 0"
     misc_feature    6364..6466
                     /locus_tag="3HA"
                     /label="3HA"
                     /ApEinfo_label="3HA"
                     /ApEinfo_fwdcolor="#ff0080"
                     /ApEinfo_revcolor="green"
                     /ApEinfo_graphicformat="arrow_data {{0 1 2 0 0 -1} {} 0}
                     width 5 offset 0"
     terminator      6476..6755
                     /vntifkey="43"
                     /locus_tag="Arg4\Terminator"
                     /label="Arg4\Terminator"
                     /ApEinfo_label="Arg4\Terminator"
                     /ApEinfo_fwdcolor="#9d1b1c"
                     /ApEinfo_revcolor="#9d1b1c"
                     /ApEinfo_graphicformat="arrow_data {{0 1 2 0 0 -1} {} 0}
                     width 5 offset 0"
     promoter        1018..1957
                     /vntifkey="29"
                     /locus_tag="Aox1\Promoter"
                     /label="Aox1\Promoter"
                     /ApEinfo_label="Aox1\Promoter"
                     /ApEinfo_fwdcolor="#346ee0"
                     /ApEinfo_revcolor="#346ee0"
                     /ApEinfo_graphicformat="arrow_data {{0 1 2 0 0 -1} {} 0}
                     width 5 offset 0"
     misc_feature    48..970
                     /vntifkey="21"
                     /locus_tag="Stuffer"
                     /label="Stuffer"
                     /ApEinfo_label="Stuffer"
                     /ApEinfo_fwdcolor="#7eff74"
                     /ApEinfo_revcolor="#7eff74"
                     /ApEinfo_graphicformat="arrow_data {{0 1 2 0 0 -1} {} 0}
                     width 5 offset 0"
     CDS             7352..8212
                     /vntifkey="4"
                     /locus_tag="Amp\(Beta-lactamase)"
                     /label="Amp\(Beta-lactamase)"
                     /ApEinfo_label="Amp\(Beta-lactamase)"
                     /ApEinfo_fwdcolor="#e9d024"
                     /ApEinfo_revcolor="#e9d024"
                     /ApEinfo_graphicformat="arrow_data {{0 1 2 0 0 -1} {} 0}
                     width 5 offset 0"
     rep_origin      8383..8971
                     /vntifkey="33"
                     /locus_tag="PUC\ori\(pBR322)"
                     /label="PUC\ori\(pBR322)"
                     /ApEinfo_label="PUC\ori\(pBR322)"
                     /ApEinfo_fwdcolor="#999999"
                     /ApEinfo_revcolor="#999999"
                     /ApEinfo_graphicformat="arrow_data {{0 1 2 0 0 -1} {} 0}
                     width 5 offset 0"
     misc_feature    6762..7141
                     /locus_tag="downstream of GUT1"
                     /label="downstream of GUT1"
                     /ApEinfo_label="downstream of GUT1"
                     /ApEinfo_fwdcolor="cyan"
                     /ApEinfo_revcolor="green"
                     /ApEinfo_graphicformat="arrow_data {{0 1 2 0 0 -1} {} 0}
                     width 5 offset 0"
     misc_feature    6362..6363
                     /locus_tag="AID*"
                     /label="AID*"
                     /ApEinfo_label="AID*"
                     /ApEinfo_fwdcolor="#ffeb64"
                     /ApEinfo_revcolor="green"
                     /ApEinfo_graphicformat="arrow_data {{0 1 2 0 0 -1} {} 0}
                     width 5 offset 0"
     misc_feature    5925..5944
                     /locus_tag="Fw check GUT1"
                     /label="Fw check GUT1"
                     /ApEinfo_label="Fw check GUT1"
                     /ApEinfo_fwdcolor="#80ff80"
                     /ApEinfo_revcolor="green"
                     /ApEinfo_graphicformat="arrow_data {{0 1 2 0 0 -1} {} 0}
                     width 5 offset 0"
ORIGIN
        1 gaagttccta tactttctag agaataggaa cttcggccga tcaggcccaa cttactccaa
       61 ccttctacga taactcttgt cctaatgtgt ccaacatcgt tagagacacc attgtcaatg
      121 aattgagatc agatccacgt attgctgcat ctatcttgag acttcacttt catgactgct
      181 tcgtcaacgg ttgtgatgct tccatcttgc tggacaacac tacctctttc agaactgaga
      241 aggacgcttt cggtaatgcc aactctgcta gaggatttcc agtcattgac agaatgaagg
      301 ctgccgttga atctgcatgt cctagaactg tgtcatgtgc tgaccttctg actattgccg
      361 ctcagcaatc tgttacctta gctggtggac catcctggag agttccattg ggtcgtagag
      421 actcccttca agcctttctg gaccttgcaa atgctaactt gcctgctcca ttctttacct
      481 tacctcaatt gaaagactct ttcagaaacg ttggtcttaa cagatcatcc gacttggttg
      541 ccttatctgg aggtcacacc tttggtaaga accaatgtag attcatcatg gatcgtctgt
      601 acaacttctc taacaccggt ttgccagatc ctactctgaa caccacttac ttgcaaacct
      661 taagaggttt gtgcccactt aacggaaatc tgtctgctct ggttgacttc gatttgcgta
      721 ctcctaccat cttcgacaac aagtactatg tcaacttgga ggaacagaag ggtcttatcc
      781 aatctgacca ggagttgttc tcctctccta acgctactga taccattcca ttggtgagat
      841 ccttcgcaaa ctccactcaa accttcttta acgctttcgt cgaggcaatg gacagaatgg
      901 gtaacattac tcctttgacc ggtactcaag gacagattag attgaactgc cgtgttgtca
      961 actctaactc ggccactagg gccgaagttc ctatactttc tagagaatag gaacttcaga
     1021 tctaacatcc aaagacgaaa ggttgaatga aacctttttg ccatccgaca tccacaggtc
     1081 cattctcaca cataagtgcc aaacgcaaca ggaggggata cactagcagc agaccgttgc
     1141 aaacgcagga cctccactcc tcttctcctc aacacccact tttgccatcg aaaaaccagc
     1201 ccagttattg ggcttgattg gagctcgctc attccaattc cttctattag gctactaaca
     1261 ccatgacttt attagcctgt ctatcctggc ccccctggcg aggttcatgt ttgtttattt
     1321 ccgaatgcaa caagctccgc attacacccg aacatcactc cagatgaggg ctttctgagt
     1381 gtggggtcaa atagtttcat gttccccaaa tggcccaaaa ctgacagttt aaacgctgtc
     1441 ttggaaccta atatgacaaa agcgtgatct catccaagat gaactaagtt tggttcgttg
     1501 aaatgctaac ggccagttgg tcaaaaagaa acttccaaaa gtcggcatac cgtttgtctt
     1561 gtttggtatt gattgacgaa tgctcaaaaa taatctcatt aatgcttagc gcagtctctc
     1621 tatcgcttct gaaccccggt gcacctgtgc cgaaacgcaa atggggaaac acccgctttt
     1681 tggatgatta tgcattgtct ccacattgta tgcttccaag attctggtgg gaatactgct
     1741 gatagcctaa cgttcatgat caaaatttaa ctgttctaac ccctacttga cagcaatata
     1801 taaacagaag gaagctgccc tgtcttaaac cttttttttt atcatcatta ttagcttact
     1861 ttcataattg cgactggttc caattgacaa gcttttgatt ttaacgactt ttaacgacaa
     1921 cttgagaaga tcaaaaaaca actaattatt cgaaacgatg ccacaatttg atatattatg
     1981 taaaacacca cctaaggtgc ttgttcgtca gtttgtggaa aggtttgaaa gaccttcagg
     2041 tgagaaaata gcattatgtg ctgctgaact aacctattta tgttggatga ttacacataa
     2101 cggaacagca atcaagagag ccacattcat gagctataat actatcataa gcaattcgct
     2161 gagtttcgat attgtcaata aatcactcca gtttaaatac aagacgcaaa aagcaacaat
     2221 tctggaagcc tcattaaaga aattgattcc tgcttgggaa tttacaatta ttccttacta
     2281 tggacaaaaa catcaatctg atatcactga tattgtaagt agtttgcaat tacagttcga
     2341 atcatcggaa gaagcagata agggaaatag ccacagtaaa aaaatgctta aagcacttct
     2401 aagtgagggt gaaagcatct gggagatcac tgagaaaata ctaaattcgt ttgagtatac
     2461 ttcgagattt acaaaaacaa aaactttata ccaattcctc ttcctagcta ctttcatcaa
     2521 ttgtggaaga ttcagcgata ttaagaacgt tgatccgaaa tcatttaagt tagtccaaaa
     2581 taagtatttg ggagtaataa tccagtgttt agtgacagag acaaagacaa gcgttagtag
     2641 gcacatatac ttctttagcg caaggggtag gatcgatcca cttgtatatt tggatgaatt
     2701 tttgaggaac tctgaaccag tcctaaaacg agtaaatagg accggcaatt cttcaagcaa
     2761 taaacaggaa taccaattat taaaagataa cttagtcaga tcgtacaata aagctttgaa
     2821 gaaaaatgcg ccttattcaa tctttgctat aaaaaatggc ccaaaatctc acattggaag
     2881 acatttgatg acctcatttc tttcaatgaa gggcctaacg gagttgacta atgttgtggg
     2941 aaattggagc gataagcgtg cttctgccgt ggccaggaca acgtatactc atcagataac
     3001 agcaatacct gatcactact tcgcactagt ttctcggtac tatgcatacg atccaatatc
     3061 aaaggaaatg atagcattga aggatgagac taatccaatt gaggagtggc agcatataga
     3121 acagctaaag ggtagtgctg aaggaagcat acgatacccc gcatggaatg ggataatatc
     3181 acaggaggta ctagactacc tttcatccta cataaataga cgcatataag ttttagcctt
     3241 agacatgact gttcctcagt tcaagttggg cacttacgag aagaccggtc ttgctagatt
     3301 ctaatcaaga ggatgtcaga atgccatttg cctgagagat gcaggcttca tttttgatac
     3361 ttttttattt gtaacctata tagtatagga ttttttttgt cattttgttt cttctcgtac
     3421 gagcttgctc ctgatcagcc tatctcgcag ctgatgaata tcttgtggta ggggtttggg
     3481 aaaatcattc gagtttgatg tttttcttgg tatttcccac tcctcttcag agtacagaag
     3541 attaagtgag accttcgttt gtgcGGATCC ATTTAAATCG AAATTGGGGA TAACGTCATA
     3601 CCGAAAGGTA AACAACTTCG GGGAATTGCC CTGGTTAAAC ATTTATTAAG CGAGATAAAT
     3661 AGGGGATAGC GAGATAGGGG GCGGAGAAGA AGAAGGGTGT TAAATTGCTG AAATCTCTCA
     3721 ATCTGGAAGA AACGGAATAA ATTAACTCCT TCCTGAGATA ATAAGATCCG ACTCTGCTAT
     3781 GACCCCACAC GGTACTGACC TCGGCATACC CCATTGGATC TGGTGCGAAG CAACAGGTCC
     3841 TGAAACCTTT ATCACGTGTA GTAGATTGAC CTTCCAGCAA AAAAAAGGCA TTATATATTT
     3901 TGTTGTTGAA GGGGTGAGGG GAGGTGCAGG TGGTTCTTTT ATTCGTCTTG TAGTTAATTT
     3961 TCCCGGGGTT GCGGAGCGTC AAAAGTTTGC CCGATCTGAT AGCTTGCAAG ATGCCACCGC
     4021 TTATCCAACG CACTTCAGAG AGCTTGCCGT AGAAAGAACG TTTTCCTCGT AGTATTCCAG
     4081 CACTTCATGG TGAAGTCGCT ATTTCACCGA AGGGGGGGTA TTAAGGTTGC GCACCCCCTC
     4141 CCCACACCCC AGAATCGTTT ATTGGCTGGG TTCAATGGCG TTTGAGTTAG CACATTTTTT
     4201 CCTTAAACAC CCTCCAAACA CGGATAAAAA TGCATGTGCA TCCTGAAACT GGTAGAGATG
     4261 CGTACTCCGT GCTCCGATAA TAACAGTGGT GTTGGGGTTG CTGTTAGCTC ACGCACTCCG
     4321 TTTTTTTTCA ACCAGCAAAA TTCGATGGGG AGAAACTTGG GGTACTTTGC CGACTCCTCC
     4381 ACCATACTGG TATATAAATA ATACTCGCCC ACTTTTCGTT TGCTGCTTTT ATATTTCAAG
     4441 GACTGAAAAA GACTCTTCTT CTACTTTTTC ACACTATACC ACAGATATAT CTACTATAAT
     4501 GGGAAAAGAC TATACACCAC TAGTTGCTAC CATCGATATT GGTACTACCT CCACCAGAGC
     4561 TATTCTTTTT GACTACCACG GTCAGGAAGT GGCCAAGCAC CAGATCGAGT ACTCTACCTC
     4621 TGCTCAGGAT GATATCAAAA GAAAGCGTTC TCAGATCATC TCTTCCGAAG GTATTTCCCT
     4681 GACAGTTTCT GACGACTTGG AAGTTGAGTC CGTTGACAAT AAGGCTGGTC CAACTTTGCA
     4741 ATTTCCTCAG CCAGGCTGGG TTGAATGTCG TCCAAGTCAC ATCTTGGCCA ACGCCGTTCA
     4801 GTGTCTTGCT GCTTGTTTAG TCACCATGGA GAACAAGAAC TTGGACCGAG ATGAAAAAAA
     4861 TAAATACAAG CTCATATCTA TCGGTGTTGC CAACATGAGA GAGACCACGG TTGTTTGGTC
     4921 CAAGAAGACA GGAAAGCCTC TTTACAACGG TATTGTGTGG AACGATACCA GAAACAACGA
     4981 TATTGTTGAC GAGTACACCG CCAAGTACTC TGAGAAGGAG AGAGAGGAAA TGCGAACCTT
     5041 GTGTGGTTGT CCAATCTCCA CCTACTTTTC TGCAACCAAG TTCAGATGGT TACTGAAGCA
     5101 TGTTCCTGAG GTCAAACAGG CCTATGACAA TGCTGATGGG GATCTAATGT TTGGTACTAT
     5161 TGACTCTTGG TTGATTTACC ACTTGACTAA CGAAAAATCC CACGTCACTG ATGTTACCAA
     5221 TGCCTCCAGA ACCAACTTCA TGAACATTGA AACCAACAAA TATGACGACA GACTTTTGAA
     5281 ATTCTGGGAC GTCGATACTT CCAAAGTCAT CCTTCCAGAA ATCAGATCTT CCGCAGAAGT
     5341 CTACGGACAC TTCAAGGTCC CACACTTGGA GTCTATTGGA TATGTTGAGT CTTACCTTAC
     5401 TGATGACGCC CTTGCTCTTC TGGAAACTAT TGAAGGTGCT CCTTTGGCTG GATGTCTGGG
     5461 TGACCAATCT GCCTCTTTGG TTGGACAGTT GGCTGTCAGA AAGGGTGATG CCAAATGTAC
     5521 ATATGGTACC GGTGCTTTCT TGCTGTACAA CACTGGTGAT CAGACTTTGA TTTCTGAGCA
     5581 CGGTGCTTTG ACCACTGTGG GATATTGGTT CCCAGGTTTG GATGAGTCCG AAGATGGCAA
     5641 ACACTCTTCT AAGCCACAGT ATGCTTTGGA GGGATCGATT GCTGTCGCTG GATCTGTCGT
     5701 GCAATGGTTA AGAGATAACC TTCGTTTGAT TTCCAAGGCT CAGGACGTCG GACCATTGGC
     5761 TTCTCAAGTT GACAACTCTG GAGGTGTGGT ATTTGTTCCA GCATTTTCAG GATTGTTTGC
     5821 CCCTTACTGG GATTCCAACT CCAGAGGAAC CATTTTCGGT CTGACCCAAT ACACCTCAGC
     5881 TTCTCATATT GCTAGAGCTG CTTTGGAAGG TGTCTGTTTC CAAACTAGAG CCATTTTGAA
     5941 GGCCATGATC AGCGATGCAG GAGCTTCTGC TGACTTTTTG GAGGAATCAT CCAAGGCCAC
     6001 TGGCCACAAC CCTCTGTCAG TTCTTGCCGT GGACGGAGGT ATGTCCAAAT CAGACGAGAT
     6061 GATGCAGATC CAAGCTGATA TTTTGGGTCC ATGTGTCACT GTTAGACGTT CCATCAACCC
     6121 TGAATGTACT GCACTGGGAG CTGCCATTGC TGCCGGTTTT GGTGTCCCTA AGGAAGATAG
     6181 AATTTGGGGT TCCTTGAAGG AATGTACCGA GGCCATTCTT GAGGGTAACA AGATGTACTT
     6241 GGCTGCAGGG AACACTTCTT TGGACTTCAA GGCCACATTG AGCGACGAGG TCAGAAGAAA
     6301 GGAATGGAGA TTGTGGGAAA ATGCCATTGC AAAGGCAAAG GGCTGGCTTA AGGACACTGC
     6361 TaaATACCCA TACGATGTTC CTGACTATGC GGGCTATCCC TATGACGTCC CGGACTATGC
     6421 AGGATCCTAT CCATATGACG TTCCAGATTA CGCTTCTAGA TACCCATAAc tgcagtatac
     6481 tgagtttgtt aatgatacaa taaactgtta tagtacatac aattgaaact ctcttatcta
     6541 tactggggga ccttctcgca gaatggtata aatatctact aactgactgt cgtacggcct
     6601 aggggtctct tcttcgatta tttgcaggtc ggaacatcct tcgtctgatg cggatctcct
     6661 gagacaaagt tcacgggtat ctagtattct atcagcataa atggaggacc tttctaaact
     6721 aaactttgaa tcgtctccag cagcatcctc gcattggtac cCGGATTTAA TCACTTCCTC
     6781 ATCTCTTTCT TTCAGATTGC ACTCAACGTA GGCAGCAGCA GTCCATGACC AGTGTGAAAG
     6841 ACTCCATCAC TATTGACAGA GGGCTGGCAC AGAATGTTGA AAAGATCCAT GGAGTTAACC
     6901 CTGTGTTTTT GATAGACAAA ATTCTCAGGG AAAAAATCTT AGATAGTCTG TTTTGGAAAA
     6961 AACACTGCTT TCTACTAGAT ATTCTGGAAC TGCAAGATCT TGCAAGTGAA GTGGAGATTA
     7021 TTGGCACATA CGACACCAAT CAAAACTCTA GAGCAACCGA CTATATTTGT CTGTTACTGA
     7081 AAATGCTACA GTTACAGCCG AAAGACGAGA TAGTGATATA CATGTTGACC CAACCCTATT
     7141 TAAATggtac cgacgaaagg gcctcgtgat acgcctattt ttataggtta atgtcatgat
     7201 aataatggtt tcttagacgt caggtggcac ttttcgggga aatgtgcgcg gaacccctat
     7261 ttgtttattt ttctaaatac attcaaatat gtatccgctc atgagacaat aaccctgata
     7321 aatgcttcaa taatattgaa aaaggaagag tatgagtatt caacatttcc gtgtcgccct
     7381 tattcccttt tttgcggcat tttgccttcc tgtttttgct cacccagaaa cgctggtgaa
     7441 agtaaaagat gctgaagatc agttgggtgc acgagtgggt tacatcgaac tggatctcaa
     7501 cagcggtaag atccttgaga gttttcgccc cgaagaacgt tttccaatga tgagcacttt
     7561 taaagttctg ctatgtggcg cggtattatc ccgtattgac gccgggcaag agcaactcgg
     7621 tcgccgcata cactattctc agaatgactt ggttgagtac tcaccagtca cagaaaagca
     7681 tcttacggat ggcatgacag taagagaatt atgcagtgct gccataacca tgagtgataa
     7741 cactgcggcc aacttacttc tgacaacgat cggaggaccg aaggagctaa ccgctttttt
     7801 gcacaacatg ggggatcatg taactcgcct tgatcgttgg gaaccggagc tgaatgaagc
     7861 cataccaaac gacgagcgtg acaccacgat gcctgtagca atggcaacaa cgttgcgcaa
     7921 actattaact ggcgaactac ttactctagc ttcccggcaa caattaatag actggatgga
     7981 ggcggataaa gttgcaggac cacttctgcg ctcggccctt ccggctggct ggtttattgc
     8041 tgataaatct ggagccggtg agcgtgggtc tcgcggtatc attgcagcac tggggccaga
     8101 tggtaagccc tcccgtatcg tagttatcta cacgacgggg agtcaggcaa ctatggatga
     8161 acgaaataga cagatcgctg agataggtgc ctcactgatt aagcattggt aactgtcaga
     8221 ccaagtttac tcatatatac tttagattga tttaaaactt catttttaat ttaaaaggat
     8281 ctaggtgaag atcctttttg ataatctcat gaccaaaatc ccttaacgtg agttttcgtt
     8341 ccactgagcg tcagaccccg tagaaaagat caaaggatct tcttgagatc ctttttttct
     8401 gcgcgtaatc tgctgcttgc aaacaaaaaa accaccgcta ccagcggtgg tttgtttgcc
     8461 ggatcaagag ctaccaactc tttttccgaa ggtaactggc ttcagcagag cgcagatacc
     8521 aaatactgtt cttctagtgt agccgtagtt aggccaccac ttcaagaact ctgtagcacc
     8581 gcctacatac ctcgctctgc taatcctgtt accagtggct gctgccagtg gcgataagtc
     8641 gtgtcttacc gggttggact caagacgata gttaccggat aaggcgcagc ggtcgggctg
     8701 aacggggggt tcgtgcacac agcccagctt ggagcgaacg acctacaccg aactgagata
     8761 cctacagcgt gagctatgag aaagcgccac gcttcccgaa gggagaaagg cggacaggta
     8821 tccggtaagc ggcagggtcg gaacaggaga gcgcacgagg gagcttccag ggggaaacgc
     8881 ctggtatctt tatagtcctg tcgggtttcg ccacctctga cttgagcgtc gatttttgtg
     8941 atgctcgtca ggggggcgga gcctatggaa aaacgccagc aacgcggcct ttttacggtt
     9001 cctggccttt tgctggcctt ttgctcacat gt  
//
