# Supplementary material for: Applying the auxin-based degron system for the inducible, reversible and complete protein degradation in Komagataella phaffii
Source: iScience. 2022 Aug 6;25(9):104888. doi: 10.1016/j.isci.2022.104888 (PMC9420516; doi:10.1016/j.isci.2022.104888)
Supplement: Data S1. Vector files of all plasmids cloned in this study, related to STAR Methods [file mmc2.zip › Plasmid maps/pLL005_pPpKC2_his4-TEF1-Rho1.gb]

LOCUS       pPpKC2_his4_PWsc        7734 bp ds-DNA     circular     18-NOV-2020
SOURCE      
  ORGANISM  
COMMENT     VNTNAME|pPpKC2|
COMMENT     VNTAUTHORNAME|Mudassar Ahmad|
COMMENT     VNTAUTHOREML|mudassar.ahmad@student.tugraz.at|
COMMENT     VNTEXTCHREPL|Bacteria
COMMENT     ApEinfo:methylated:1
FEATURES             Location/Qualifiers
     terminator      3230..3564
                     /vntifkey="43"
                     /locus_tag="Aox1\Terminator"
                     /label="Aox1\Terminator"
                     /ApEinfo_label="Aox1\Terminator"
                     /ApEinfo_fwdcolor="#9d1b1c"
                     /ApEinfo_revcolor="#9d1b1c"
                     /ApEinfo_graphicformat="arrow_data {{0 1 2 0 0 -1} {} 0}
                     width 5 offset 0"
     misc_feature    4572..5171
                     /locus_tag="PpRho1"
                     /label="PpRho1"
                     /ApEinfo_label="PpRho1"
                     /ApEinfo_fwdcolor="cyan"
                     /ApEinfo_revcolor="green"
                     /ApEinfo_graphicformat="arrow_data {{0 1 2 0 0 -1} {} 0}
                     width 5 offset 0"
     source          4148..4571
                     /organism="synthetic DNA construct"
                     /mol_type="other DNA"
                     /locus_tag="source:synthetic DNA construct"
                     /label="source:synthetic DNA construct"
                     /ApEinfo_label="source:synthetic DNA construct"
                     /ApEinfo_fwdcolor="pink"
                     /ApEinfo_revcolor="pink"
                     /ApEinfo_graphicformat="arrow_data {{0 1 2 0 0 -1} {} 0}
                     width 5 offset 0"
     CDS             1958..3226
                     /vntifkey="4"
                     /locus_tag="FLP\Recombinase"
                     /label="FLP\Recombinase"
                     /ApEinfo_label="FLP\Recombinase"
                     /ApEinfo_fwdcolor="#e9d024"
                     /ApEinfo_revcolor="#e9d024"
                     /ApEinfo_graphicformat="arrow_data {{0 1 2 0 0 -1} {} 0}
                     width 5 offset 0"
     misc_feature    5637..5843
                     /locus_tag="BIK1"
                     /label="BIK1"
                     /ApEinfo_label="BIK1"
                     /ApEinfo_fwdcolor="#ff80ff"
                     /ApEinfo_revcolor="green"
                     /ApEinfo_graphicformat="arrow_data {{0 1 2 0 0 -1} {} 0}
                     width 5 offset 0"
     splicing_signal 1..34
                     /vntifkey="38"
                     /locus_tag="FRT"
                     /label="FRT"
                     /ApEinfo_label="FRT"
                     /ApEinfo_fwdcolor="pink"
                     /ApEinfo_revcolor="pink"
                     /ApEinfo_graphicformat="arrow_data {{0 1 2 0 0 -1} {} 0}
                     width 5 offset 0"
     splicing_signal 984..1017
                     /vntifkey="38"
                     /locus_tag="FRT(1)"
                     /label="FRT(1)"
                     /ApEinfo_label="FRT"
                     /ApEinfo_fwdcolor="pink"
                     /ApEinfo_revcolor="pink"
                     /ApEinfo_graphicformat="arrow_data {{0 1 2 0 0 -1} {} 0}
                     width 5 offset 0"
     misc_feature    5478..5511
                     /locus_tag="Cre Lox remaining part"
                     /label="Cre Lox remaining part"
                     /ApEinfo_label="Cre Lox remaining part"
                     /ApEinfo_fwdcolor="cyan"
                     /ApEinfo_revcolor="green"
                     /ApEinfo_graphicformat="arrow_data {{0 1 2 0 0 -1} {} 0}
                     width 5 offset 0"
     promoter        1018..1957
                     /vntifkey="29"
                     /locus_tag="Aox1\Promoter"
                     /label="Aox1\Promoter"
                     /ApEinfo_label="Aox1\Promoter"
                     /ApEinfo_fwdcolor="#346ee0"
                     /ApEinfo_revcolor="#346ee0"
                     /ApEinfo_graphicformat="arrow_data {{0 1 2 0 0 -1} {} 0}
                     width 5 offset 0"
     terminator      5192..5471
                     /vntifkey="43"
                     /locus_tag="Arg4\Terminator"
                     /label="Arg4\Terminator"
                     /ApEinfo_label="Arg4\Terminator"
                     /ApEinfo_fwdcolor="#9d1b1c"
                     /ApEinfo_revcolor="#9d1b1c"
                     /ApEinfo_graphicformat="arrow_data {{0 1 2 0 0 -1} {} 0}
                     width 5 offset 0"
     misc_feature    48..970
                     /vntifkey="21"
                     /locus_tag="Stuffer"
                     /label="Stuffer"
                     /ApEinfo_label="Stuffer"
                     /ApEinfo_fwdcolor="#7eff74"
                     /ApEinfo_revcolor="#7eff74"
                     /ApEinfo_graphicformat="arrow_data {{0 1 2 0 0 -1} {} 0}
                     width 5 offset 0"
     CDS             6054..6914
                     /vntifkey="4"
                     /locus_tag="Amp\(Beta-lactamase)"
                     /label="Amp\(Beta-lactamase)"
                     /ApEinfo_label="Amp\(Beta-lactamase)"
                     /ApEinfo_fwdcolor="#e9d024"
                     /ApEinfo_revcolor="#e9d024"
                     /ApEinfo_graphicformat="arrow_data {{0 1 2 0 0 -1} {} 0}
                     width 5 offset 0"
     rep_origin      7085..7673
                     /vntifkey="33"
                     /locus_tag="PUC\ori\(pBR322)"
                     /label="PUC\ori\(pBR322)"
                     /ApEinfo_label="PUC\ori\(pBR322)"
                     /ApEinfo_fwdcolor="#999999"
                     /ApEinfo_revcolor="#999999"
                     /ApEinfo_graphicformat="arrow_data {{0 1 2 0 0 -1} {} 0}
                     width 5 offset 0"
     misc_feature    3575..4019
                     /locus_tag="RTT103"
                     /label="RTT103"
                     /ApEinfo_label="RTT103"
                     /ApEinfo_fwdcolor="#ffff80"
                     /ApEinfo_revcolor="green"
                     /ApEinfo_graphicformat="arrow_data {{0 1 2 0 0 -1} {} 0}
                     width 5 offset 0"
     misc_feature    4142..4147
                     /locus_tag="SalI"
                     /label="SalI"
                     /ApEinfo_label="SalI"
                     /ApEinfo_fwdcolor="#ff0000"
                     /ApEinfo_revcolor="green"
                     /ApEinfo_graphicformat="arrow_data {{0 1 2 0 0 -1} {} 0}
                     width 5 offset 0"
     misc_feature    5172..5179
                     /locus_tag="NotI"
                     /label="NotI"
                     /ApEinfo_label="NotI"
                     /ApEinfo_fwdcolor="#ff0000"
                     /ApEinfo_revcolor="green"
                     /ApEinfo_graphicformat="arrow_data {{0 1 2 0 0 -1} {} 0}
                     width 5 offset 0"
     misc_feature    5180..5185
                     /locus_tag="NdeI"
                     /label="NdeI"
                     /ApEinfo_label="NdeI"
                     /ApEinfo_fwdcolor="#ff0000"
                     /ApEinfo_revcolor="green"
                     /ApEinfo_graphicformat="arrow_data {{0 1 2 0 0 -1} {} 0}
                     width 5 offset 0"
     promoter        4148..4571
                     /note="P_PpTEF_424"
                     /note="color: #339966; direction: RIGHT"
                     /locus_tag="P_PpTEF_424"
                     /label="P_PpTEF_424"
                     /ApEinfo_label="P_PpTEF_424"
                     /ApEinfo_fwdcolor="#346ee0"
                     /ApEinfo_revcolor="#346ee0"
                     /ApEinfo_graphicformat="arrow_data {{0 1 2 0 0 -1} {} 0}
                     width 5 offset 0"
ORIGIN
        1 gaagttccta tactttctag agaataggaa cttcggccga tcaggcccaa cttactccaa
       61 ccttctacga taactcttgt cctaatgtgt ccaacatcgt tagagacacc attgtcaatg
      121 aattgagatc agatccacgt attgctgcat ctatcttgag acttcacttt catgactgct
      181 tcgtcaacgg ttgtgatgct tccatcttgc tggacaacac tacctctttc agaactgaga
      241 aggacgcttt cggtaatgcc aactctgcta gaggatttcc agtcattgac agaatgaagg
      301 ctgccgttga atctgcatgt cctagaactg tgtcatgtgc tgaccttctg actattgccg
      361 ctcagcaatc tgttacctta gctggtggac catcctggag agttccattg ggtcgtagag
      421 actcccttca agcctttctg gaccttgcaa atgctaactt gcctgctcca ttctttacct
      481 tacctcaatt gaaagactct ttcagaaacg ttggtcttaa cagatcatcc gacttggttg
      541 ccttatctgg aggtcacacc tttggtaaga accaatgtag attcatcatg gatcgtctgt
      601 acaacttctc taacaccggt ttgccagatc ctactctgaa caccacttac ttgcaaacct
      661 taagaggttt gtgcccactt aacggaaatc tgtctgctct ggttgacttc gatttgcgta
      721 ctcctaccat cttcgacaac aagtactatg tcaacttgga ggaacagaag ggtcttatcc
      781 aatctgacca ggagttgttc tcctctccta acgctactga taccattcca ttggtgagat
      841 ccttcgcaaa ctccactcaa accttcttta acgctttcgt cgaggcaatg gacagaatgg
      901 gtaacattac tcctttgacc ggtactcaag gacagattag attgaactgc cgtgttgtca
      961 actctaactc ggccactagg gccgaagttc ctatactttc tagagaatag gaacttcaga
     1021 tctaacatcc aaagacgaaa ggttgaatga aacctttttg ccatccgaca tccacaggtc
     1081 cattctcaca cataagtgcc aaacgcaaca ggaggggata cactagcagc agaccgttgc
     1141 aaacgcagga cctccactcc tcttctcctc aacacccact tttgccatcg aaaaaccagc
     1201 ccagttattg ggcttgattg gagctcgctc attccaattc cttctattag gctactaaca
     1261 ccatgacttt attagcctgt ctatcctggc ccccctggcg aggttcatgt ttgtttattt
     1321 ccgaatgcaa caagctccgc attacacccg aacatcactc cagatgaggg ctttctgagt
     1381 gtggggtcaa atagtttcat gttccccaaa tggcccaaaa ctgacagttt aaacgctgtc
     1441 ttggaaccta atatgacaaa agcgtgatct catccaagat gaactaagtt tggttcgttg
     1501 aaatgctaac ggccagttgg tcaaaaagaa acttccaaaa gtcggcatac cgtttgtctt
     1561 gtttggtatt gattgacgaa tgctcaaaaa taatctcatt aatgcttagc gcagtctctc
     1621 tatcgcttct gaaccccggt gcacctgtgc cgaaacgcaa atggggaaac acccgctttt
     1681 tggatgatta tgcattgtct ccacattgta tgcttccaag attctggtgg gaatactgct
     1741 gatagcctaa cgttcatgat caaaatttaa ctgttctaac ccctacttga cagcaatata
     1801 taaacagaag gaagctgccc tgtcttaaac cttttttttt atcatcatta ttagcttact
     1861 ttcataattg cgactggttc caattgacaa gcttttgatt ttaacgactt ttaacgacaa
     1921 cttgagaaga tcaaaaaaca actaattatt cgaaacgatg ccacaatttg atatattatg
     1981 taaaacacca cctaaggtgc ttgttcgtca gtttgtggaa aggtttgaaa gaccttcagg
     2041 tgagaaaata gcattatgtg ctgctgaact aacctattta tgttggatga ttacacataa
     2101 cggaacagca atcaagagag ccacattcat gagctataat actatcataa gcaattcgct
     2161 gagtttcgat attgtcaata aatcactcca gtttaaatac aagacgcaaa aagcaacaat
     2221 tctggaagcc tcattaaaga aattgattcc tgcttgggaa tttacaatta ttccttacta
     2281 tggacaaaaa catcaatctg atatcactga tattgtaagt agtttgcaat tacagttcga
     2341 atcatcggaa gaagcagata agggaaatag ccacagtaaa aaaatgctta aagcacttct
     2401 aagtgagggt gaaagcatct gggagatcac tgagaaaata ctaaattcgt ttgagtatac
     2461 ttcgagattt acaaaaacaa aaactttata ccaattcctc ttcctagcta ctttcatcaa
     2521 ttgtggaaga ttcagcgata ttaagaacgt tgatccgaaa tcatttaagt tagtccaaaa
     2581 taagtatttg ggagtaataa tccagtgttt agtgacagag acaaagacaa gcgttagtag
     2641 gcacatatac ttctttagcg caaggggtag gatcgatcca cttgtatatt tggatgaatt
     2701 tttgaggaac tctgaaccag tcctaaaacg agtaaatagg accggcaatt cttcaagcaa
     2761 taaacaggaa taccaattat taaaagataa cttagtcaga tcgtacaata aagctttgaa
     2821 gaaaaatgcg ccttattcaa tctttgctat aaaaaatggc ccaaaatctc acattggaag
     2881 acatttgatg acctcatttc tttcaatgaa gggcctaacg gagttgacta atgttgtggg
     2941 aaattggagc gataagcgtg cttctgccgt ggccaggaca acgtatactc atcagataac
     3001 agcaatacct gatcactact tcgcactagt ttctcggtac tatgcatacg atccaatatc
     3061 aaaggaaatg atagcattga aggatgagac taatccaatt gaggagtggc agcatataga
     3121 acagctaaag ggtagtgctg aaggaagcat acgatacccc gcatggaatg ggataatatc
     3181 acaggaggta ctagactacc tttcatccta cataaataga cgcatataag ttttagcctt
     3241 agacatgact gttcctcagt tcaagttggg cacttacgag aagaccggtc ttgctagatt
     3301 ctaatcaaga ggatgtcaga atgccatttg cctgagagat gcaggcttca tttttgatac
     3361 ttttttattt gtaacctata tagtatagga ttttttttgt cattttgttt cttctcgtac
     3421 gagcttgctc ctgatcagcc tatctcgcag ctgatgaata tcttgtggta ggggtttggg
     3481 aaaatcattc gagtttgatg tttttcttgg tatttcccac tcctcttcag agtacagaag
     3541 attaagtgag accttcgttt gtgcggatcc ATTTAAATGA GCTGAAGAAA CTGATTCAAG
     3601 TCCAAGAGTC GTGGATTACG AAAGATGCAG AGTCTTCGGG TTCTCTGGAT GAGAAACTTG
     3661 CCACAGTTCA GCAGAAAGAA TCAGAGTTGA AAGAATTCAT AAACGATGTA GAAGAAGAAG
     3721 ATGGTGTACC TCAATATGCC GCTTCAAGTG ATGAAGAAGG CGACGAAAAT GTGTCAAAAA
     3781 AGAGAAAAAT GGAGAGCCCA CCAACTGAAA CAGTTGATTC TGGCGAACAG CCAACTAACC
     3841 CAGTCCACCC TCAGCTTTCC TCCATCTTAG AGAGTCTATC TAGAACAACT GGACTAACAC
     3901 CAGAACCTGC TTCTACTTCG GACGAGTCAG CAACAGCAAC GCAGAAGCAA GATGAAACAC
     3961 CTGTTTCTTC ATCTATAAAT CCTGCTCTAG CCAGTTTGCT GTCCAAACTT AACGGTTAAT
     4021 TCTTAATGTC TTCCCCAATC ACTTGAGTAC GAACTATGTA TTATATAATC AGGCATCTTT
     4081 TCTTTTTTTC TTTTTTTTTT TGTCTCTCGC TTGGATCCCA ACACCATATT TCAGATCTCC
     4141 TGTCGACata actgtcgcct cttttatctg ccgcactgca tgaggtgtcc ccttagtggg
     4201 aaagagtact gagccaaccc tggaggacag caagggaaaa atacctacaa cttgcttcat
     4261 aatggtcgta aaaacaatcc ttgtcggata taagtgttgt agactgtccc ttatcctctg
     4321 cgatgttctt cctctcaaag tttgcgattt ctctctatca gaattgccat caagagactc
     4381 aggactaatt tcgcagtccc acacgcactc gtacatgatt ggctgaaatt tccctaaaga
     4441 atttcttttt cacgaaaatt ttttttttac acaagatttt cagcagatat aaaatggaga
     4501 gcaggacctc cgctgtgact cttctttttt ttcttttatt ctcactacat acattttagt
     4561 tattcgccaa cATGGCTGTT AATAATCCGT CTGAATTTAG AAAGAAGTTG GTCGTAGTAG
     4621 GAGATGGTGC TTGCGGTAAA ACTTGTCTAT TGATGGTGTT TGCCGAGGGC GAGTTCCCTC
     4681 CATCTTATGT TCCAACTGTT TTTGAGAACT ATGCCACCCC AGTAGAGGTT GACAACAGAA
     4741 TAGTACAACT CACTCTATGG GATACTGCCG GACAGGAAGA TTATGATAGA CTGAGACCTC
     4801 TTTCCTATCC CGATGCCAAT GTGGTCTTGA TTTGTTTTGC TATTGACATT CCTGACACCT
     4861 TAGATAACGT TCAAGAGAAG TGGATTAGTG AGGTGTTGCA TTTCTGTCCT GGAGTCCCTA
     4921 TCATTTTAGT TGGTTGTAAA CTTGACTTGA GAAACGATCC AGAGGTTATC CGTGAATTAC
     4981 AAGCTGTTGG AAAGCAACCA GTCTCCACCA GTGAGGGTCA GGCCGTTGCC GACAAGATTG
     5041 GTGCTCTGAA ATACCTAGAG TGTTCCGCCA AGACCGGTGA GGGTGTCAGA GCTGTTTTTG
     5101 AAAACGCTAC AAGAGCAACA CTCATGGCTA AGGAAAGAAA GCAACGTAAG AAGAAGTGTA
     5161 ACATTGTTTA AGCGGCCGCC ATATGctgca gtatactgag tttgttaatg atacaataaa
     5221 ctgttatagt acatacaatt gaaactctct tatctatact gggggacctt ctcgcagaat
     5281 ggtataaata tctactaact gactgtcgta cggcctaggg gtctcttctt cgattatttg
     5341 caggtcggaa catccttcgt ctgatgcgga tctcctgaga caaagttcac gggtatctag
     5401 tattctatca gcataaatgg aggacctttc taaactaaac tttgaatcgt ctccagcagc
     5461 atcctcgcat tggtaccGAA GTTCCTATAC TTTCTAGAGA ATAGGAACTT CTTATTTAGA
     5521 GATTTTAACT TACATTTAGA TTCGATAGAT CTAACCGGCA TCTAACATCC AGTGTTTCTA
     5581 ATCTAGTGAA TCGAGATCAA GTCTCACTCT GAACATAATA AATAAGGTCT AACCCCATGG
     5641 AATTACATGT CCCCTTGGGT TCTGAGATTG TCTTACCCGG TGGGGAAAGA GCCATACTCA
     5701 AGTTCGTAGG AAATGTGGAG TCAAAGTCTG GGATTTTTGC TGGTGTTGAA CTGATTGGTC
     5761 AAATGAGTGG AAAAGGAAAG AATTCTGGAG AGTTTAAGAA CGTGCAGTAC TTTACCACCA
     5821 AAGTCCCTAA TTCAGGCATA TTTAAATggt accgacgaaa gggcctcgtg atacgcctat
     5881 ttttataggt taatgtcatg ataataatgg tttcttagac gtcaggtggc acttttcggg
     5941 gaaatgtgcg cggaacccct atttgtttat ttttctaaat acattcaaat atgtatccgc
     6001 tcatgagaca ataaccctga taaatgcttc aataatattg aaaaaggaag agtatgagta
     6061 ttcaacattt ccgtgtcgcc cttattccct tttttgcggc attttgcctt cctgtttttg
     6121 ctcacccaga aacgctggtg aaagtaaaag atgctgaaga tcagttgggt gcacgagtgg
     6181 gttacatcga actggatctc aacagcggta agatccttga gagttttcgc cccgaagaac
     6241 gttttccaat gatgagcact tttaaagttc tgctatgtgg cgcggtatta tcccgtattg
     6301 acgccgggca agagcaactc ggtcgccgca tacactattc tcagaatgac ttggttgagt
     6361 actcaccagt cacagaaaag catcttacgg atggcatgac agtaagagaa ttatgcagtg
     6421 ctgccataac catgagtgat aacactgcgg ccaacttact tctgacaacg atcggaggac
     6481 cgaaggagct aaccgctttt ttgcacaaca tgggggatca tgtaactcgc cttgatcgtt
     6541 gggaaccgga gctgaatgaa gccataccaa acgacgagcg tgacaccacg atgcctgtag
     6601 caatggcaac aacgttgcgc aaactattaa ctggcgaact acttactcta gcttcccggc
     6661 aacaattaat agactggatg gaggcggata aagttgcagg accacttctg cgctcggccc
     6721 ttccggctgg ctggtttatt gctgataaat ctggagccgg tgagcgtggg tctcgcggta
     6781 tcattgcagc actggggcca gatggtaagc cctcccgtat cgtagttatc tacacgacgg
     6841 ggagtcaggc aactatggat gaacgaaata gacagatcgc tgagataggt gcctcactga
     6901 ttaagcattg gtaactgtca gaccaagttt actcatatat actttagatt gatttaaaac
     6961 ttcattttta atttaaaagg atctaggtga agatcctttt tgataatctc atgaccaaaa
     7021 tcccttaacg tgagttttcg ttccactgag cgtcagaccc cgtagaaaag atcaaaggat
     7081 cttcttgaga tccttttttt ctgcgcgtaa tctgctgctt gcaaacaaaa aaaccaccgc
     7141 taccagcggt ggtttgtttg ccggatcaag agctaccaac tctttttccg aaggtaactg
     7201 gcttcagcag agcgcagata ccaaatactg ttcttctagt gtagccgtag ttaggccacc
     7261 acttcaagaa ctctgtagca ccgcctacat acctcgctct gctaatcctg ttaccagtgg
     7321 ctgctgccag tggcgataag tcgtgtctta ccgggttgga ctcaagacga tagttaccgg
     7381 ataaggcgca gcggtcgggc tgaacggggg gttcgtgcac acagcccagc ttggagcgaa
     7441 cgacctacac cgaactgaga tacctacagc gtgagctatg agaaagcgcc acgcttcccg
     7501 aagggagaaa ggcggacagg tatccggtaa gcggcagggt cggaacagga gagcgcacga
     7561 gggagcttcc agggggaaac gcctggtatc tttatagtcc tgtcgggttt cgccacctct
     7621 gacttgagcg tcgatttttg tgatgctcgt caggggggcg gagcctatgg aaaaacgcca
     7681 gcaacgcggc ctttttacgg ttcctggcct tttgctggcc ttttgctcac atgt
//
