# Supplementary material for: Applying the auxin-based degron system for the inducible, reversible and complete protein degradation in Komagataella phaffii
Source: iScience. 2022 Aug 6;25(9):104888. doi: 10.1016/j.isci.2022.104888 (PMC9420516; doi:10.1016/j.isci.2022.104888)
Supplement: Data S1. Vector files of all plasmids cloned in this study, related to STAR Methods [file mmc2.zip › Plasmid maps/pLL007_pPpKC2_ERG1-3HA.gb]

LOCUS       pPpKC2_ERG1_3HA         7778 bp ds-DNA     circular     04-DEC-2020
SOURCE      
  ORGANISM  
COMMENT     VNTNAME|pPpKC2|
COMMENT     VNTAUTHORNAME|Mudassar Ahmad|
COMMENT     VNTAUTHOREML|mudassar.ahmad@student.tugraz.at|
COMMENT     VNTEXTCHREPL|Bacteria
COMMENT     ApEinfo:methylated:1
FEATURES             Location/Qualifiers
     terminator      3230..3564
                     /vntifkey="43"
                     /locus_tag="Aox1\Terminator"
                     /label="Aox1\Terminator"
                     /ApEinfo_label="Aox1\Terminator"
                     /ApEinfo_fwdcolor="#9d1b1c"
                     /ApEinfo_revcolor="#9d1b1c"
                     /ApEinfo_graphicformat="arrow_data {{0 1 2 0 0 -1} {} 0}
                     width 5 offset 0"
     misc_feature    3575..4711
                     /locus_tag="Erg1"
                     /label="Erg1"
                     /ApEinfo_label="Erg1"
                     /ApEinfo_fwdcolor="cyan"
                     /ApEinfo_revcolor="green"
                     /ApEinfo_graphicformat="arrow_data {{0 1 2 0 0 -1} {} 0}
                     width 5 offset 0"
     misc_feature    5888..5891
                     /locus_tag="rc DLD2"
                     /label="rc DLD2"
                     /ApEinfo_label="rc DLD2"
                     /ApEinfo_fwdcolor="#ffff80"
                     /ApEinfo_revcolor="green"
                     /ApEinfo_graphicformat="arrow_data {{0 1 2 0 0 -1} {} 0}
                     width 5 offset 0"
     misc_feature    5360..5887
                     /locus_tag="AFM1"
                     /label="AFM1"
                     /ApEinfo_label="AFM1"
                     /ApEinfo_fwdcolor="#ff8040"
                     /ApEinfo_revcolor="green"
                     /ApEinfo_graphicformat="arrow_data {{0 1 2 0 0 -1} {} 0}
                     width 5 offset 0"
     misc_feature    3565..3574
                     /locus_tag="Tsc11"
                     /label="Tsc11"
                     /ApEinfo_label="Tsc11"
                     /ApEinfo_fwdcolor="cyan"
                     /ApEinfo_revcolor="green"
                     /ApEinfo_graphicformat="arrow_data {{0 1 2 0 0 -1} {} 0}
                     width 5 offset 0"
     CDS             1958..3226
                     /vntifkey="4"
                     /locus_tag="FLP\Recombinase"
                     /label="FLP\Recombinase"
                     /ApEinfo_label="FLP\Recombinase"
                     /ApEinfo_fwdcolor="#e9d024"
                     /ApEinfo_revcolor="#e9d024"
                     /ApEinfo_graphicformat="arrow_data {{0 1 2 0 0 -1} {} 0}
                     width 5 offset 0"
     splicing_signal 1..34
                     /vntifkey="38"
                     /locus_tag="FRT"
                     /label="FRT"
                     /ApEinfo_label="FRT"
                     /ApEinfo_fwdcolor="pink"
                     /ApEinfo_revcolor="pink"
                     /ApEinfo_graphicformat="arrow_data {{0 1 2 0 0 -1} {} 0}
                     width 5 offset 0"
     misc_feature    4817..4819
                     /locus_tag="3xFLAG"
                     /label="3xFLAG"
                     /ApEinfo_label="3xFLAG"
                     /ApEinfo_fwdcolor="#8080ff"
                     /ApEinfo_revcolor="green"
                     /ApEinfo_graphicformat="arrow_data {{0 1 2 0 0 -1} {} 0}
                     width 5 offset 0"
     splicing_signal 984..1017
                     /vntifkey="38"
                     /locus_tag="FRT(1)"
                     /label="FRT(1)"
                     /ApEinfo_label="FRT"
                     /ApEinfo_fwdcolor="pink"
                     /ApEinfo_revcolor="pink"
                     /ApEinfo_graphicformat="arrow_data {{0 1 2 0 0 -1} {} 0}
                     width 5 offset 0"
     misc_feature    4714..4816
                     /locus_tag="3HA"
                     /label="3HA"
                     /ApEinfo_label="3HA"
                     /ApEinfo_fwdcolor="#ff0080"
                     /ApEinfo_revcolor="green"
                     /ApEinfo_graphicformat="arrow_data {{0 1 2 0 0 -1} {} 0}
                     width 5 offset 0"
     terminator      4826..5105
                     /vntifkey="43"
                     /locus_tag="Arg4\Terminator"
                     /label="Arg4\Terminator"
                     /ApEinfo_label="Arg4\Terminator"
                     /ApEinfo_fwdcolor="#9d1b1c"
                     /ApEinfo_revcolor="#9d1b1c"
                     /ApEinfo_graphicformat="arrow_data {{0 1 2 0 0 -1} {} 0}
                     width 5 offset 0"
     promoter        1018..1957
                     /vntifkey="29"
                     /locus_tag="Aox1\Promoter"
                     /label="Aox1\Promoter"
                     /ApEinfo_label="Aox1\Promoter"
                     /ApEinfo_fwdcolor="#346ee0"
                     /ApEinfo_revcolor="#346ee0"
                     /ApEinfo_graphicformat="arrow_data {{0 1 2 0 0 -1} {} 0}
                     width 5 offset 0"
     misc_feature    48..970
                     /vntifkey="21"
                     /locus_tag="Stuffer"
                     /label="Stuffer"
                     /ApEinfo_label="Stuffer"
                     /ApEinfo_fwdcolor="#7eff74"
                     /ApEinfo_revcolor="#7eff74"
                     /ApEinfo_graphicformat="arrow_data {{0 1 2 0 0 -1} {} 0}
                     width 5 offset 0"
     CDS             6098..6958
                     /vntifkey="4"
                     /locus_tag="Amp\(Beta-lactamase)"
                     /label="Amp\(Beta-lactamase)"
                     /ApEinfo_label="Amp\(Beta-lactamase)"
                     /ApEinfo_fwdcolor="#e9d024"
                     /ApEinfo_revcolor="#e9d024"
                     /ApEinfo_graphicformat="arrow_data {{0 1 2 0 0 -1} {} 0}
                     width 5 offset 0"
     rep_origin      7129..7717
                     /vntifkey="33"
                     /locus_tag="PUC\ori\(pBR322)"
                     /label="PUC\ori\(pBR322)"
                     /ApEinfo_label="PUC\ori\(pBR322)"
                     /ApEinfo_fwdcolor="#999999"
                     /ApEinfo_revcolor="#999999"
                     /ApEinfo_graphicformat="arrow_data {{0 1 2 0 0 -1} {} 0}
                     width 5 offset 0"
     misc_feature    4712..4713
                     /locus_tag="AID*"
                     /label="AID*"
                     /ApEinfo_label="AID*"
                     /ApEinfo_fwdcolor="#ffeb64"
                     /ApEinfo_revcolor="green"
                     /ApEinfo_graphicformat="arrow_data {{0 1 2 0 0 -1} {} 0}
                     width 5 offset 0"
     misc_feature    4684..4703
                     /locus_tag="Erg1tt sgRNA binding site"
                     /label="Erg1tt sgRNA binding site"
                     /ApEinfo_label="Erg1tt sgRNA binding site"
                     /ApEinfo_fwdcolor="#ff80ff"
                     /ApEinfo_revcolor="green"
                     /ApEinfo_graphicformat="arrow_data {{0 1 2 0 0 -1} {} 0}
                     width 5 offset 0"
     misc_feature    4705..4705
                     /locus_tag="used to be G, CTG - CTT"
                     /label="used to be G, CTG - CTT"
                     /ApEinfo_label="used to be G, CTG - CTT"
                     /ApEinfo_fwdcolor="#ffff80"
                     /ApEinfo_revcolor="green"
                     /ApEinfo_graphicformat="arrow_data {{0 1 2 0 0 -1} {} 0}
                     width 5 offset 0"
ORIGIN
        1 gaagttccta tactttctag agaataggaa cttcggccga tcaggcccaa cttactccaa
       61 ccttctacga taactcttgt cctaatgtgt ccaacatcgt tagagacacc attgtcaatg
      121 aattgagatc agatccacgt attgctgcat ctatcttgag acttcacttt catgactgct
      181 tcgtcaacgg ttgtgatgct tccatcttgc tggacaacac tacctctttc agaactgaga
      241 aggacgcttt cggtaatgcc aactctgcta gaggatttcc agtcattgac agaatgaagg
      301 ctgccgttga atctgcatgt cctagaactg tgtcatgtgc tgaccttctg actattgccg
      361 ctcagcaatc tgttacctta gctggtggac catcctggag agttccattg ggtcgtagag
      421 actcccttca agcctttctg gaccttgcaa atgctaactt gcctgctcca ttctttacct
      481 tacctcaatt gaaagactct ttcagaaacg ttggtcttaa cagatcatcc gacttggttg
      541 ccttatctgg aggtcacacc tttggtaaga accaatgtag attcatcatg gatcgtctgt
      601 acaacttctc taacaccggt ttgccagatc ctactctgaa caccacttac ttgcaaacct
      661 taagaggttt gtgcccactt aacggaaatc tgtctgctct ggttgacttc gatttgcgta
      721 ctcctaccat cttcgacaac aagtactatg tcaacttgga ggaacagaag ggtcttatcc
      781 aatctgacca ggagttgttc tcctctccta acgctactga taccattcca ttggtgagat
      841 ccttcgcaaa ctccactcaa accttcttta acgctttcgt cgaggcaatg gacagaatgg
      901 gtaacattac tcctttgacc ggtactcaag gacagattag attgaactgc cgtgttgtca
      961 actctaactc ggccactagg gccgaagttc ctatactttc tagagaatag gaacttcaga
     1021 tctaacatcc aaagacgaaa ggttgaatga aacctttttg ccatccgaca tccacaggtc
     1081 cattctcaca cataagtgcc aaacgcaaca ggaggggata cactagcagc agaccgttgc
     1141 aaacgcagga cctccactcc tcttctcctc aacacccact tttgccatcg aaaaaccagc
     1201 ccagttattg ggcttgattg gagctcgctc attccaattc cttctattag gctactaaca
     1261 ccatgacttt attagcctgt ctatcctggc ccccctggcg aggttcatgt ttgtttattt
     1321 ccgaatgcaa caagctccgc attacacccg aacatcactc cagatgaggg ctttctgagt
     1381 gtggggtcaa atagtttcat gttccccaaa tggcccaaaa ctgacagttt aaacgctgtc
     1441 ttggaaccta atatgacaaa agcgtgatct catccaagat gaactaagtt tggttcgttg
     1501 aaatgctaac ggccagttgg tcaaaaagaa acttccaaaa gtcggcatac cgtttgtctt
     1561 gtttggtatt gattgacgaa tgctcaaaaa taatctcatt aatgcttagc gcagtctctc
     1621 tatcgcttct gaaccccggt gcacctgtgc cgaaacgcaa atggggaaac acccgctttt
     1681 tggatgatta tgcattgtct ccacattgta tgcttccaag attctggtgg gaatactgct
     1741 gatagcctaa cgttcatgat caaaatttaa ctgttctaac ccctacttga cagcaatata
     1801 taaacagaag gaagctgccc tgtcttaaac cttttttttt atcatcatta ttagcttact
     1861 ttcataattg cgactggttc caattgacaa gcttttgatt ttaacgactt ttaacgacaa
     1921 cttgagaaga tcaaaaaaca actaattatt cgaaacgatg ccacaatttg atatattatg
     1981 taaaacacca cctaaggtgc ttgttcgtca gtttgtggaa aggtttgaaa gaccttcagg
     2041 tgagaaaata gcattatgtg ctgctgaact aacctattta tgttggatga ttacacataa
     2101 cggaacagca atcaagagag ccacattcat gagctataat actatcataa gcaattcgct
     2161 gagtttcgat attgtcaata aatcactcca gtttaaatac aagacgcaaa aagcaacaat
     2221 tctggaagcc tcattaaaga aattgattcc tgcttgggaa tttacaatta ttccttacta
     2281 tggacaaaaa catcaatctg atatcactga tattgtaagt agtttgcaat tacagttcga
     2341 atcatcggaa gaagcagata agggaaatag ccacagtaaa aaaatgctta aagcacttct
     2401 aagtgagggt gaaagcatct gggagatcac tgagaaaata ctaaattcgt ttgagtatac
     2461 ttcgagattt acaaaaacaa aaactttata ccaattcctc ttcctagcta ctttcatcaa
     2521 ttgtggaaga ttcagcgata ttaagaacgt tgatccgaaa tcatttaagt tagtccaaaa
     2581 taagtatttg ggagtaataa tccagtgttt agtgacagag acaaagacaa gcgttagtag
     2641 gcacatatac ttctttagcg caaggggtag gatcgatcca cttgtatatt tggatgaatt
     2701 tttgaggaac tctgaaccag tcctaaaacg agtaaatagg accggcaatt cttcaagcaa
     2761 taaacaggaa taccaattat taaaagataa cttagtcaga tcgtacaata aagctttgaa
     2821 gaaaaatgcg ccttattcaa tctttgctat aaaaaatggc ccaaaatctc acattggaag
     2881 acatttgatg acctcatttc tttcaatgaa gggcctaacg gagttgacta atgttgtggg
     2941 aaattggagc gataagcgtg cttctgccgt ggccaggaca acgtatactc atcagataac
     3001 agcaatacct gatcactact tcgcactagt ttctcggtac tatgcatacg atccaatatc
     3061 aaaggaaatg atagcattga aggatgagac taatccaatt gaggagtggc agcatataga
     3121 acagctaaag ggtagtgctg aaggaagcat acgatacccc gcatggaatg ggataatatc
     3181 acaggaggta ctagactacc tttcatccta cataaataga cgcatataag ttttagcctt
     3241 agacatgact gttcctcagt tcaagttggg cacttacgag aagaccggtc ttgctagatt
     3301 ctaatcaaga ggatgtcaga atgccatttg cctgagagat gcaggcttca tttttgatac
     3361 ttttttattt gtaacctata tagtatagga ttttttttgt cattttgttt cttctcgtac
     3421 gagcttgctc ctgatcagcc tatctcgcag ctgatgaata tcttgtggta ggggtttggg
     3481 aaaatcattc gagtttgatg tttttcttgg tatttcccac tcctcttcag agtacagaag
     3541 attaagtgag accttcgttt gtgcGGATCC ATTTAAATTG AAGGACGATA AGGATACTGA
     3601 AGCTGGTATT TCTGTCAAAG ATTGGGAATC AGATGAAAGA ATTAGAGGGG TGGCTTTCCA
     3661 TCATGGTAGA TTTGTCATGA ATCTGAGAAA AATTGCAACT CAAGAACCAA ATATAACCAA
     3721 GTTGCAAGGA AATGTGACAT CATTACTGAA AAACGATTTG GATGCTTGTA TTGGTGTTGA
     3781 AGTTGAGGAC GACTCTAAGA ATCGTAAGAA CTATACGGCT GAATTGGTAA TTTGCACAGA
     3841 CGGAATCTAC TCTAAGTTTA GAAAAGAGTT ATTTTTGTCC AAGAAGCCGC AAGTTGGATC
     3901 ATATTTTGTT GGTTTGGAAC TACAGAACGC AATAGTTCCT AAGCTTCATT ATGGCCATGT
     3961 CATCATGGGA GACCATGCGC CTATTCTAAT GTACCAGATT TCTCAGACGA AGACTCGAGT
     4021 TTTATGCGCT TACCGTTCTG AGAAACTACC TCCTAAGAAT GATGTTCTTA AATATCTAAA
     4081 TGAAGTTGTT TTGCCTAGCT TTCCTGCTGA GACGCAACCT TCATTGATAG AAGCTTTATC
     4141 GAAGGATGAC TGTTACCGTG CCATGCCAAA TCAATATTTA ACTGCAAAGA CAAACACAAT
     4201 TCCGGGCCTG GCCTTCATTG GCGACGCTCT CAATATGAGA CATCCATTGA CAGGTGGAGG
     4261 CATGACCGTA GGTATAAATG ATGCTGCCTT ATTGGCAAGG GTCTTATATG ACGTTAGGGA
     4321 TCTGTTAGAT GACGCTACTG TTTCTGAAAA ATTGGCCGAA TTCCATTACG AACGTAAGAA
     4381 GCTCAGTTCG GTGATTAACG TTCTATCGAT CGCCCTTTTT TCTCTTTTCG ATGGCGACTC
     4441 TAAAGCTTTA CTGATCCTTA GACGGGGTTG TTTTGCTTAT TTCAAACGTG GCGGAAAATG
     4501 TGTCACTGAC CCTGTTGATC TACTGAGTGG TCTTTTACCC AGTCCTATGA TTCTATTTCA
     4561 CCACTTTTTC AGCGTCGCTT TTTACGGCCT TTGGCTGAAC TATATTGACA GAGGCCTTAT
     4621 TGGTTTTCCA TTAGCCATTT GGGAGAATTT GTGTGCTCTT TACACGGCCA TCATTGTTTT
     4681 TACTCCCTAT TTATGGGACG AACTTGTTGT TaaATACCCA TACGATGTTC CTGACTATGC
     4741 GGGCTATCCC TATGACGTCC CGGACTATGC AGGATCCTAT CCATATGACG TTCCAGATTA
     4801 CGCTTCTAGA TACCCATAAc tgcagtatac tgagtttgtt aatgatacaa taaactgtta
     4861 tagtacatac aattgaaact ctcttatcta tactggggga ccttctcgca gaatggtata
     4921 aatatctact aactgactgt cgtacggcct aggggtctct tcttcgatta tttgcaggtc
     4981 ggaacatcct tcgtctgatg cggatctcct gagacaaagt tcacgggtat ctagtattct
     5041 atcagcataa atggaggacc tttctaaact aaactttgaa tcgtctccag cagcatcctc
     5101 gcattggtac cCACTTCTAT TTAGACATAA CGTGTATTTA TATTTTAATG GAGTTACTAA
     5161 TAGTCGAAGT GAGTGGGCAA GGCCAGTAGA TGCCCGGCAA GCCTCTACAT TTGGAGCAAA
     5221 TGTATAACTA TCAAGCTTCG AATCACTCTA ATCTGCTAAT AATTATTCTG CTTGAATGAC
     5281 GTAATCAACC GTTTTTTTTT TTCAGGGAGA CGTTAAGGGG AAATAGTTCG AAGATTTACA
     5341 GTAGCCTACA GGTATCGTGA TGCTGAAAAT ACCCAGACCA ACAAAGGTGG ACCCAAGACC
     5401 AGAGTGTTTT TCATCCACTT TGAAGGAATG TTTTTGTATC TTCACCCTGA CATTTGCCCC
     5461 AGCTGCAGCG TCCATGGCCA CAGGAGCCTA CCAAATATCC ATCAACAAAG TTGCTGACCA
     5521 CTTTCATGTT GCCGGTGGAG CACTAACATG GAGCATAAGC AGTGTAGGTC TTGCAAATGG
     5581 AAGCTTGCTG TTGTTAATGG GGAGTATAGC AGACTTATTT GGCAGAAGAT ACTCTGTGTT
     5641 AACGGCATTT ACACTTTACA GTATGTTTTC TCTTATTGGA GGGTTTATGA ACAACTACAT
     5701 CGCTCTATGC ATCTTCAGGG CCTTACAAGG TGTTGTTGTT GCCGTTGGGA CTCCAGCTGC
     5761 GGCAGGTATT ATTGGGGCCA ATTATCCAAT AGGAAGGAGA AAGAACAGAG CATTCGCATG
     5821 TTTCGCCGCC GGAGCCCCCC TAGGGATGTG TTTTGGGCTT GTAGTTGGCG GTATTGCAGC
     5881 GGAATTTAAA Tggtaccgac gaaagggcct cgtgatacgc ctatttttat aggttaatgt
     5941 catgataata atggtttctt agacgtcagg tggcactttt cggggaaatg tgcgcggaac
     6001 ccctatttgt ttatttttct aaatacattc aaatatgtat ccgctcatga gacaataacc
     6061 ctgataaatg cttcaataat attgaaaaag gaagagtatg agtattcaac atttccgtgt
     6121 cgcccttatt cccttttttg cggcattttg ccttcctgtt tttgctcacc cagaaacgct
     6181 ggtgaaagta aaagatgctg aagatcagtt gggtgcacga gtgggttaca tcgaactgga
     6241 tctcaacagc ggtaagatcc ttgagagttt tcgccccgaa gaacgttttc caatgatgag
     6301 cacttttaaa gttctgctat gtggcgcggt attatcccgt attgacgccg ggcaagagca
     6361 actcggtcgc cgcatacact attctcagaa tgacttggtt gagtactcac cagtcacaga
     6421 aaagcatctt acggatggca tgacagtaag agaattatgc agtgctgcca taaccatgag
     6481 tgataacact gcggccaact tacttctgac aacgatcgga ggaccgaagg agctaaccgc
     6541 ttttttgcac aacatggggg atcatgtaac tcgccttgat cgttgggaac cggagctgaa
     6601 tgaagccata ccaaacgacg agcgtgacac cacgatgcct gtagcaatgg caacaacgtt
     6661 gcgcaaacta ttaactggcg aactacttac tctagcttcc cggcaacaat taatagactg
     6721 gatggaggcg gataaagttg caggaccact tctgcgctcg gcccttccgg ctggctggtt
     6781 tattgctgat aaatctggag ccggtgagcg tgggtctcgc ggtatcattg cagcactggg
     6841 gccagatggt aagccctccc gtatcgtagt tatctacacg acggggagtc aggcaactat
     6901 ggatgaacga aatagacaga tcgctgagat aggtgcctca ctgattaagc attggtaact
     6961 gtcagaccaa gtttactcat atatacttta gattgattta aaacttcatt tttaatttaa
     7021 aaggatctag gtgaagatcc tttttgataa tctcatgacc aaaatccctt aacgtgagtt
     7081 ttcgttccac tgagcgtcag accccgtaga aaagatcaaa ggatcttctt gagatccttt
     7141 ttttctgcgc gtaatctgct gcttgcaaac aaaaaaacca ccgctaccag cggtggtttg
     7201 tttgccggat caagagctac caactctttt tccgaaggta actggcttca gcagagcgca
     7261 gataccaaat actgttcttc tagtgtagcc gtagttaggc caccacttca agaactctgt
     7321 agcaccgcct acatacctcg ctctgctaat cctgttacca gtggctgctg ccagtggcga
     7381 taagtcgtgt cttaccgggt tggactcaag acgatagtta ccggataagg cgcagcggtc
     7441 gggctgaacg gggggttcgt gcacacagcc cagcttggag cgaacgacct acaccgaact
     7501 gagataccta cagcgtgagc tatgagaaag cgccacgctt cccgaaggga gaaaggcgga
     7561 caggtatccg gtaagcggca gggtcggaac aggagagcgc acgagggagc ttccaggggg
     7621 aaacgcctgg tatctttata gtcctgtcgg gtttcgccac ctctgacttg agcgtcgatt
     7681 tttgtgatgc tcgtcagggg ggcggagcct atggaaaaac gccagcaacg cggccttttt
     7741 acggttcctg gccttttgct ggccttttgc tcacatgt  
//
