# Supplementary material for: Applying the auxin-based degron system for the inducible, reversible and complete protein degradation in Komagataella phaffii
Source: iScience. 2022 Aug 6;25(9):104888. doi: 10.1016/j.isci.2022.104888 (PMC9420516; doi:10.1016/j.isci.2022.104888)
Supplement: Data S1. Vector files of all plasmids cloned in this study, related to STAR Methods [file mmc2.zip › Plasmid maps/pLL015_pUC_his4_PWSC1-Wsc1.gb]

LOCUS       pUC_his4_WSC1_Ws        4579 bp ds-DNA     circular     14-DEC-2020
SOURCE      
  ORGANISM  
COMMENT     VNTNAME|pPpKC2|
COMMENT     VNTAUTHORNAME|Mudassar Ahmad|
COMMENT     VNTAUTHOREML|mudassar.ahmad@student.tugraz.at|
COMMENT     VNTEXTCHREPL|Bacteria
COMMENT     ApEinfo:methylated:1
FEATURES             Location/Qualifiers
     misc_feature    1060..2013
                     /locus_tag="Wsc1"
                     /label="Wsc1"
                     /ApEinfo_label="Wsc1"
                     /ApEinfo_fwdcolor="cyan"
                     /ApEinfo_revcolor="green"
                     /ApEinfo_graphicformat="arrow_data {{0 1 2 0 0 -1} {} 0}
                     width 5 offset 0"
     misc_feature    2482..2688
                     /locus_tag="BIK1"
                     /label="BIK1"
                     /ApEinfo_label="BIK1"
                     /ApEinfo_fwdcolor="#ff80ff"
                     /ApEinfo_revcolor="green"
                     /ApEinfo_graphicformat="arrow_data {{0 1 2 0 0 -1} {} 0}
                     width 5 offset 0"
     misc_feature    625..732
                     /locus_tag="dhr"
                     /label="dhr"
                     /ApEinfo_label="dhr"
                     /ApEinfo_fwdcolor="#ff8000"
                     /ApEinfo_revcolor="green"
                     /ApEinfo_graphicformat="arrow_data {{0 1 2 0 0 -1} {} 0}
                     width 5 offset 0"
     splicing_signal 1..34
                     /vntifkey="38"
                     /locus_tag="FRT"
                     /label="FRT"
                     /ApEinfo_label="FRT"
                     /ApEinfo_fwdcolor="pink"
                     /ApEinfo_revcolor="pink"
                     /ApEinfo_graphicformat="arrow_data {{0 1 2 0 0 -1} {} 0}
                     width 5 offset 0"
     misc_feature    2014..2016
                     /locus_tag="3xFLAG"
                     /label="3xFLAG"
                     /ApEinfo_label="3xFLAG"
                     /ApEinfo_fwdcolor="#8080ff"
                     /ApEinfo_revcolor="green"
                     /ApEinfo_graphicformat="arrow_data {{0 1 2 0 0 -1} {} 0}
                     width 5 offset 0"
     misc_feature    1696..1764
                     /locus_tag="TMD"
                     /label="TMD"
                     /ApEinfo_label="TMD"
                     /ApEinfo_fwdcolor="#0080ff"
                     /ApEinfo_revcolor="green"
                     /ApEinfo_graphicformat="arrow_data {{0 1 2 0 0 -1} {} 0}
                     width 5 offset 0"
     misc_feature    2323..2356
                     /locus_tag="Cre Lox remaining part"
                     /label="Cre Lox remaining part"
                     /ApEinfo_label="Cre Lox remaining part"
                     /ApEinfo_fwdcolor="cyan"
                     /ApEinfo_revcolor="green"
                     /ApEinfo_graphicformat="arrow_data {{0 1 2 0 0 -1} {} 0}
                     width 5 offset 0"
     misc_feature    1970..1989
                     /locus_tag="sgRNA binding"
                     /label="sgRNA binding"
                     /ApEinfo_label="sgRNA binding"
                     /ApEinfo_fwdcolor="cyan"
                     /ApEinfo_revcolor="green"
                     /ApEinfo_graphicformat="arrow_data {{0 1 2 0 0 -1} {} 0}
                     width 5 offset 0"
     misc_feature    1962..1981
                     /locus_tag="sgRNAew"
                     /label="sgRNAew"
                     /ApEinfo_label="sgRNAew"
                     /ApEinfo_fwdcolor="#ff80ff"
                     /ApEinfo_revcolor="green"
                     /ApEinfo_graphicformat="arrow_data {{0 1 2 0 0 -1} {} 0}
                     width 5 offset 0"
     terminator      2037..2316
                     /vntifkey="43"
                     /locus_tag="Arg4\Terminator"
                     /label="Arg4\Terminator"
                     /ApEinfo_label="Arg4\Terminator"
                     /ApEinfo_fwdcolor="#9d1b1c"
                     /ApEinfo_revcolor="#9d1b1c"
                     /ApEinfo_graphicformat="arrow_data {{0 1 2 0 0 -1} {} 0}
                     width 5 offset 0"
     CDS             2899..3759
                     /vntifkey="4"
                     /locus_tag="Amp\(Beta-lactamase)"
                     /label="Amp\(Beta-lactamase)"
                     /ApEinfo_label="Amp\(Beta-lactamase)"
                     /ApEinfo_fwdcolor="#e9d024"
                     /ApEinfo_revcolor="#e9d024"
                     /ApEinfo_graphicformat="arrow_data {{0 1 2 0 0 -1} {} 0}
                     width 5 offset 0"
     rep_origin      3930..4518
                     /vntifkey="33"
                     /locus_tag="PUC\ori\(pBR322)"
                     /label="PUC\ori\(pBR322)"
                     /ApEinfo_label="PUC\ori\(pBR322)"
                     /ApEinfo_fwdcolor="#999999"
                     /ApEinfo_revcolor="#999999"
                     /ApEinfo_graphicformat="arrow_data {{0 1 2 0 0 -1} {} 0}
                     width 5 offset 0"
     misc_feature    52..496
                     /locus_tag="RTT103"
                     /label="RTT103"
                     /ApEinfo_label="RTT103"
                     /ApEinfo_fwdcolor="#ffff80"
                     /ApEinfo_revcolor="green"
                     /ApEinfo_graphicformat="arrow_data {{0 1 2 0 0 -1} {} 0}
                     width 5 offset 0"
     misc_feature    619..624
                     /locus_tag="SalI"
                     /label="SalI"
                     /ApEinfo_label="SalI"
                     /ApEinfo_fwdcolor="#ff0000"
                     /ApEinfo_revcolor="green"
                     /ApEinfo_graphicformat="arrow_data {{0 1 2 0 0 -1} {} 0}
                     width 5 offset 0"
     misc_feature    2017..2024
                     /locus_tag="NotI"
                     /label="NotI"
                     /ApEinfo_label="NotI"
                     /ApEinfo_fwdcolor="#ff0000"
                     /ApEinfo_revcolor="green"
                     /ApEinfo_graphicformat="arrow_data {{0 1 2 0 0 -1} {} 0}
                     width 5 offset 0"
     misc_feature    2025..2030
                     /locus_tag="NdeI"
                     /label="NdeI"
                     /ApEinfo_label="NdeI"
                     /ApEinfo_fwdcolor="#ff0000"
                     /ApEinfo_revcolor="green"
                     /ApEinfo_graphicformat="arrow_data {{0 1 2 0 0 -1} {} 0}
                     width 5 offset 0"
     misc_feature    625..731
                     /locus_tag="New Feature"
                     /label="New Feature"
                     /ApEinfo_label="New Feature"
                     /ApEinfo_fwdcolor="cyan"
                     /ApEinfo_revcolor="green"
                     /ApEinfo_graphicformat="arrow_data {{0 1 2 0 0 -1} {} 0}
                     width 5 offset 0"
ORIGIN
        1 gaagttccta tactttctag agaataggaa cttcggccga tcaggccATT TAAATGAGCT
       61 GAAGAAACTG ATTCAAGTCC AAGAGTCGTG GATTACGAAA GATGCAGAGT CTTCGGGTTC
      121 TCTGGATGAG AAACTTGCCA CAGTTCAGCA GAAAGAATCA GAGTTGAAAG AATTCATAAA
      181 CGATGTAGAA GAAGAAGATG GTGTACCTCA ATATGCCGCT TCAAGTGATG AAGAAGGCGA
      241 CGAAAATGTG TCAAAAAAGA GAAAAATGGA GAGCCCACCA ACTGAAACAG TTGATTCTGG
      301 CGAACAGCCA ACTAACCCAG TCCACCCTCA GCTTTCCTCC ATCTTAGAGA GTCTATCTAG
      361 AACAACTGGA CTAACACCAG AACCTGCTTC TACTTCGGAC GAGTCAGCAA CAGCAACGCA
      421 GAAGCAAGAT GAAACACCTG TTTCTTCATC TATAAATCCT GCTCTAGCCA GTTTGCTGTC
      481 CAAACTTAAC GGTTAATTCT TAATGTCTTC CCCAATCACT TGAGTACGAA CTATGTATTA
      541 TATAATCAGG CATCTTTTCT TTTTTTCTTT TTTTTTTTGT CTCTCGCTTG GATCCCAACA
      601 CCATATTTCA GATCTCCTGT CGACTACGTT TACACAACCA GAGGCTATGC CAGAAATGTC
      661 TCCAGCGTGC AATTAGAGTG GCTTCAAGAA GTGGCACCCC ATCTTCTTGG AACTCGAACA
      721 TCCATAAACT AAATATAGTA ACATCTCAAC CCAACCAGCC ACCTGAAAGT GCGCGCCTGT
      781 GCAGAGCCTA GACTTTTTTG GTCATTCTAT GTCCCTCCTT CCAGATCTTA CACGTCCCCG
      841 TACAATTATT GGGAGCGCAA GGGTAGGAAA TTTCTGTTTC CACCAGGTTT TCTCTTTGCA
      901 TCAAACACCA AAAAAACAGT TGAAAATCCT ACCCCTAACT TAATCTCCAG CACTTCAGCA
      961 TTCAGCTCTA GCTCAAAGTA CTTAATTTGT GACTATTGAC GAAACTATAG TATCCCCCTA
     1021 TAATATCCCT TCATTTAATA TCCCCAGAGT CAGGAAGTCA TGTTGAGATT ACGAATATTA
     1081 GCCCTGGCTG CAATTTTTAT GACGGTCGAG GCGTACAAGC TTCAAGGATG TTTTGAAGAT
     1141 TTACCCTCAT CATTTAGCTT TGCTAACGAA TACGTATATC AAAGTTCAGG TGAATGTGCA
     1201 AAGACTTGTG CCAACTACGA TTTTTTTGCT TTAACTGAGG GTAACAAATG CTATTGTGGG
     1261 TCTTCTGCCT CTTCATTAGC GGATGAAGAT ACCTCCGATG AGTGTACCGT TCCTTGCGTC
     1321 GGATATCCGC AGGAAATCTG TGGTGGTGAT GATGACGCGT ACACTGTGTA TTCTATGAGC
     1381 GATAGCTTCG TGCTGGGAAG CAGTGGCAGT TCGGGCTCTT CATCCTCATC TTCGTCTCGA
     1441 ACCAGTTCGC AATCGACCTC CAGTAGTTCA AGAACAAGCT CTTCAACTTC ATCTACCACA
     1501 GATACCACAT CAAGCTCGAG CGTGGCAACA ACGTCAGCTG CTTCGAACTC AGACGAATCA
     1561 ACGTCAGTTC AAATGTATAC CTCGGTGGTA ACACATTCAG GCTCGGATCC TGTTACTTCT
     1621 GTAGTGTATG TCACTTCAGT TTCTACGCCA AGTGCAGAAT CCAGCGGAAA TAGCGGTGGA
     1681 GGATCCAACA GAGGAGCATT AATTGGAGGT GCTGTAGGCG GTGTTGTTGG TGCCCTGATC
     1741 ATATTTTCCC TGGCTTTCTT CTTCACGTGG CGTCGTATAC ACAACAACAA ATCAGACTTA
     1801 TCGTCCTCTT CCACTATTGA TGCCATTTAC GACGAAGCAA AGAAACGAAA TCCGAAGTTG
     1861 GCCACTAACC CTTTTGAGGA CCCAAACCAA GAGTATACAG ATCATCAAAT GAACCCCGTG
     1921 GCCTTAGGAA GGCGGAGGCT GTCAGAAGGT TCTCTAGCAG ATGAAGCAGA TTACTCCAGG
     1981 AAGGTGTTAC GGGTAGCAAA TCCTGATGAT GCTTAAGCGG CCGCCATATG ctgcagtata
     2041 ctgagtttgt taatgataca ataaactgtt atagtacata caattgaaac tctcttatct
     2101 atactggggg accttctcgc agaatggtat aaatatctac taactgactg tcgtacggcc
     2161 taggggtctc ttcttcgatt atttgcaggt cggaacatcc ttcgtctgat gcggatctcc
     2221 tgagacaaag ttcacgggta tctagtattc tatcagcata aatggaggac ctttctaaac
     2281 taaactttga atcgtctcca gcagcatcct cgcattggta ccGAAGTTCC TATACTTTCT
     2341 AGAGAATAGG AACTTCTTAT TTAGAGATTT TAACTTACAT TTAGATTCGA TAGATCTAAC
     2401 CGGCATCTAA CATCCAGTGT TTCTAATCTA GTGAATCGAG ATCAAGTCTC ACTCTGAACA
     2461 TAATAAATAA GGTCTAACCC CATGGAATTA CATGTCCCCT TGGGTTCTGA GATTGTCTTA
     2521 CCCGGTGGGG AAAGAGCCAT ACTCAAGTTC GTAGGAAATG TGGAGTCAAA GTCTGGGATT
     2581 TTTGCTGGTG TTGAACTGAT TGGTCAAATG AGTGGAAAAG GAAAGAATTC TGGAGAGTTT
     2641 AAGAACGTGC AGTACTTTAC CACCAAAGTC CCTAATTCAG GCATATTTAA ATggtaccga
     2701 cgaaagggcc tcgtgatacg cctattttta taggttaatg tcatgataat aatggtttct
     2761 tagacgtcag gtggcacttt tcggggaaat gtgcgcggaa cccctatttg tttatttttc
     2821 taaatacatt caaatatgta tccgctcatg agacaataac cctgataaat gcttcaataa
     2881 tattgaaaaa ggaagagtat gagtattcaa catttccgtg tcgcccttat tccctttttt
     2941 gcggcatttt gccttcctgt ttttgctcac ccagaaacgc tggtgaaagt aaaagatgct
     3001 gaagatcagt tgggtgcacg agtgggttac atcgaactgg atctcaacag cggtaagatc
     3061 cttgagagtt ttcgccccga agaacgtttt ccaatgatga gcacttttaa agttctgcta
     3121 tgtggcgcgg tattatcccg tattgacgcc gggcaagagc aactcggtcg ccgcatacac
     3181 tattctcaga atgacttggt tgagtactca ccagtcacag aaaagcatct tacggatggc
     3241 atgacagtaa gagaattatg cagtgctgcc ataaccatga gtgataacac tgcggccaac
     3301 ttacttctga caacgatcgg aggaccgaag gagctaaccg cttttttgca caacatgggg
     3361 gatcatgtaa ctcgccttga tcgttgggaa ccggagctga atgaagccat accaaacgac
     3421 gagcgtgaca ccacgatgcc tgtagcaatg gcaacaacgt tgcgcaaact attaactggc
     3481 gaactactta ctctagcttc ccggcaacaa ttaatagact ggatggaggc ggataaagtt
     3541 gcaggaccac ttctgcgctc ggcccttccg gctggctggt ttattgctga taaatctgga
     3601 gccggtgagc gtgggtctcg cggtatcatt gcagcactgg ggccagatgg taagccctcc
     3661 cgtatcgtag ttatctacac gacggggagt caggcaacta tggatgaacg aaatagacag
     3721 atcgctgaga taggtgcctc actgattaag cattggtaac tgtcagacca agtttactca
     3781 tatatacttt agattgattt aaaacttcat ttttaattta aaaggatcta ggtgaagatc
     3841 ctttttgata atctcatgac caaaatccct taacgtgagt tttcgttcca ctgagcgtca
     3901 gaccccgtag aaaagatcaa aggatcttct tgagatcctt tttttctgcg cgtaatctgc
     3961 tgcttgcaaa caaaaaaacc accgctacca gcggtggttt gtttgccgga tcaagagcta
     4021 ccaactcttt ttccgaaggt aactggcttc agcagagcgc agataccaaa tactgttctt
     4081 ctagtgtagc cgtagttagg ccaccacttc aagaactctg tagcaccgcc tacatacctc
     4141 gctctgctaa tcctgttacc agtggctgct gccagtggcg ataagtcgtg tcttaccggg
     4201 ttggactcaa gacgatagtt accggataag gcgcagcggt cgggctgaac ggggggttcg
     4261 tgcacacagc ccagcttgga gcgaacgacc tacaccgaac tgagatacct acagcgtgag
     4321 ctatgagaaa gcgccacgct tcccgaaggg agaaaggcgg acaggtatcc ggtaagcggc
     4381 agggtcggaa caggagagcg cacgagggag cttccagggg gaaacgcctg gtatctttat
     4441 agtcctgtcg ggtttcgcca cctctgactt gagcgtcgat ttttgtgatg ctcgtcaggg
     4501 gggcggagcc tatggaaaaa cgccagcaac gcggcctttt tacggttcct ggccttttgc
     4561 tggccttttg ctcacatgt    
//
